# Supplementary material for: Mixed Effects Modeling of Proliferation Rates in Cell-Based Models: Consequence for Pharmacogenomics and Cancer
Source: PLoS Genet. 2012 Feb 9;8(2):e1002525. doi: 10.1371/journal.pgen.1002525 (PMC3276560; doi:10.1371/journal.pgen.1002525)
Supplement: Table S1 — Intrinsic Growth. This file lists the full list of intrinsic growth rate computed using MEM. (CSV) [file pgen.1002525.s001.csv]

IID	pop	sex	phase	igrowth
NA06984	CEU	1	III	58258
NA06985	CEU	2	I	53965
NA06986	CEU	1	III	99738
NA06989	CEU	2	III	96403
NA06991	CEU	2	I	98164
NA06993	CEU	1	I	89268
NA06994	CEU	1	I	76120
NA06995	CEU	1	III	73315
NA06997	CEU	2	III	52988
NA07000	CEU	2	I	65712
NA07014	CEU	2	III	57226
NA07019	CEU	2	I	72592
NA07022	CEU	1	I	62669
NA07029	CEU	1	I	89522
NA07031	CEU	2	III	85513
NA07034	CEU	1	I	60681
NA07037	CEU	2	III	92980
NA07045	CEU	2	III	68952
NA07048	CEU	1	I	84592
NA07051	CEU	1	III	58146
NA07055	CEU	2	I	66957
NA07056	CEU	2	I	89348
NA07345	CEU	2	I	68450
NA07346	CEU	2	III	54272
NA07347	CEU	1	III	75009
NA07348	CEU	2	I	70671
NA07349	CEU	1	III	79111
NA07357	CEU	1	I	91716
NA07435	CEU	1	III	71441
NA10830	CEU	1	I	84730
NA10831	CEU	2	I	51971
NA10835	CEU	1	I	69106
NA10836	CEU	2	III	68169
NA10837	CEU	1	III	84044
NA10838	CEU	1	I	86108
NA10839	CEU	2	I	75355
NA10840	CEU	2	III	78141
NA10842	CEU	1	III	89278
NA10843	CEU	2	III	72686
NA10845	CEU	1	III	89320
NA10846	CEU	1	I	38086
NA10847	CEU	2	I	80792
NA10850	CEU	2	III	72835
NA10851	CEU	1	I	82741
NA10852	CEU	2	III	89844
NA10853	CEU	1	III	88490
NA10854	CEU	2	I	86728
NA10855	CEU	2	I	56817
NA10856	CEU	1	I	69369
NA10857	CEU	1	I	88119
NA10859	CEU	2	I	75166
NA10860	CEU	1	I	79977
NA10861	CEU	2	I	50099
NA10863	CEU	2	I	69519
NA10864	CEU	2	III	63197
NA10865	CEU	1	III	68557
NA11829	CEU	1	I	41364
NA11830	CEU	2	I	60233
NA11831	CEU	1	I	82845
NA11832	CEU	2	I	85093
NA11839	CEU	1	I	64357
NA11840	CEU	2	I	64208
NA11843	CEU	1	III	82830
NA11881	CEU	1	I	51495
NA11882	CEU	2	I	42328
NA11891	CEU	1	III	73541
NA11892	CEU	2	III	50025
NA11893	CEU	1	III	61485
NA11894	CEU	2	III	83247
NA11917	CEU	1	III	81964
NA11918	CEU	2	III	76359
NA11919	CEU	1	III	51208
NA11920	CEU	2	III	65374
NA11930	CEU	1	III	58979
NA11931	CEU	2	III	62035
NA11992	CEU	1	I	89005
NA11993	CEU	2	I	76079
NA11994	CEU	1	I	74273
NA11995	CEU	2	I	83864
NA12003	CEU	1	I	59917
NA12004	CEU	2	I	58697
NA12005	CEU	1	I	91434
NA12006	CEU	2	I	65752
NA12043	CEU	1	I	92938
NA12044	CEU	2	I	74363
NA12045	CEU	1	III	70841
NA12056	CEU	1	I	81388
NA12057	CEU	2	I	64628
NA12058	CEU	2	III	75800
NA12144	CEU	1	I	69061
NA12145	CEU	2	I	81837
NA12146	CEU	1	I	85336
NA12154	CEU	1	I	70645
NA12155	CEU	1	I	78674
NA12156	CEU	2	I	56884
NA12234	CEU	2	I	80480
NA12239	CEU	2	I	82934
NA12248	CEU	1	I	79157
NA12249	CEU	2	I	91110
NA12264	CEU	1	I	51435
NA12272	CEU	1	III	54977
NA12273	CEU	2	III	74635
NA12274	CEU	1	III	97670
NA12275	CEU	2	III	57268
NA12282	CEU	1	III	79856
NA12283	CEU	2	III	60240
NA12286	CEU	1	III	71012
NA12287	CEU	2	III	63202
NA12335	CEU	1	III	72907
NA12336	CEU	2	III	59025
NA12343	CEU	2	III	87158
NA12344	CEU	1	III	82190
NA12347	CEU	1	III	90517
NA12348	CEU	2	III	51864
NA12375	CEU	1	III	69978
NA12376	CEU	2	III	59428
NA12383	CEU	2	III	50844
NA12386	CEU	2	III	67394
NA12399	CEU	1	III	79305
NA12400	CEU	2	III	66114
NA12413	CEU	1	III	49296
NA12414	CEU	2	III	55451
NA12485	CEU	1	III	76090
NA12489	CEU	2	III	75596
NA12546	CEU	1	III	57705
NA12707	CEU	1	I	60632
NA12708	CEU	2	III	71633
NA12717	CEU	2	I	51125
NA12718	CEU	2	III	85428
NA12739	CEU	1	III	48237
NA12740	CEU	2	I	59808
NA12748	CEU	1	III	57651
NA12749	CEU	2	III	68194
NA12750	CEU	1	I	70405
NA12751	CEU	2	I	49893
NA12752	CEU	1	I	56706
NA12753	CEU	2	I	71512
NA12760	CEU	1	I	86817
NA12761	CEU	2	I	61720
NA12762	CEU	1	I	81295
NA12763	CEU	2	I	57348
NA12766	CEU	1	III	90522
NA12767	CEU	2	III	62093
NA12775	CEU	1	III	47174
NA12776	CEU	2	III	60808
NA12777	CEU	1	III	93257
NA12778	CEU	2	III	77793
NA12801	CEU	1	I	70069
NA12802	CEU	2	I	74786
NA12812	CEU	1	I	67933
NA12813	CEU	2	I	78977
NA12814	CEU	1	I	83807
NA12815	CEU	2	I	68896
NA12817	CEU	1	III	85036
NA12818	CEU	2	III	65622
NA12827	CEU	1	III	78628
NA12828	CEU	2	III	66813
NA12829	CEU	1	III	71666
NA12830	CEU	2	III	85946
NA12832	CEU	2	III	93453
NA12842	CEU	1	III	63952
NA12843	CEU	2	III	74480
NA12864	CEU	1	I	76867
NA12865	CEU	2	I	57289
NA12872	CEU	1	I	78130
NA12873	CEU	2	I	64137
NA12874	CEU	1	I	87816
NA12875	CEU	2	I	57876
NA12877	CEU	1	III	60951
NA12878	CEU	2	I	86454
NA12889	CEU	1	III	76023
NA12890	CEU	2	III	97966
NA12891	CEU	1	I	46501
NA12892	CEU	2	I	81644
NA18484	YRI	2	III	101060
NA18485	YRI	1	III	91742
NA18486	YRI	1	III	77564
NA18487	YRI	1	III	69699
NA18488	YRI	2	III	82017
NA18489	YRI	2	III	60972
NA18497	YRI	1	III	93593
NA18498	YRI	1	III	50949
NA18499	YRI	2	III	91646
NA18500	YRI	1	I	77944
NA18501	YRI	1	I	92982
NA18502	YRI	2	I	103516
NA18503	YRI	1	I	93908
NA18504	YRI	1	I	78139
NA18505	YRI	2	I	72039
NA18506	YRI	1	I	85944
NA18507	YRI	1	I	81694
NA18508	YRI	2	I	86288
NA18509	YRI	1	III	80843
NA18510	YRI	1	III	61468
NA18511	YRI	2	III	71164
NA18515	YRI	1	I	73637
NA18516	YRI	1	I	78751
NA18517	YRI	2	I	73614
NA18518	YRI	2	III	47561
NA18519	YRI	1	III	93262
NA18520	YRI	2	III	55275
NA18521	YRI	1	I	78006
NA18522	YRI	1	I	85860
NA18523	YRI	2	I	46145
NA18524	ASN	1	I	83831
NA18526	ASN	2	I	86554
NA18529	ASN	2	I	71753
NA18532	ASN	2	I	55055
NA18537	ASN	2	I	77805
NA18540	ASN	2	I	84627
NA18542	ASN	2	I	58033
NA18545	ASN	2	I	91271
NA18547	ASN	2	I	103883
NA18550	ASN	2	I	77232
NA18552	ASN	2	I	78610
NA18555	ASN	2	I	85378
NA18558	ASN	1	I	84400
NA18561	ASN	1	I	76085
NA18562	ASN	1	I	87912
NA18563	ASN	1	I	77156
NA18564	ASN	2	I	91493
NA18566	ASN	2	I	71932
NA18570	ASN	2	I	69175
NA18571	ASN	2	I	81036
NA18572	ASN	1	I	81271
NA18573	ASN	2	I	85202
NA18576	ASN	2	I	81457
NA18577	ASN	2	I	70817
NA18579	ASN	2	I	80363
NA18582	ASN	2	I	57238
NA18592	ASN	2	I	73734
NA18593	ASN	2	I	59650
NA18594	ASN	2	I	81493
NA18603	ASN	1	I	74326
NA18605	ASN	1	I	64401
NA18608	ASN	1	I	80211
NA18609	ASN	1	I	81319
NA18611	ASN	1	I	75691
NA18612	ASN	1	I	88525
NA18620	ASN	1	I	73066
NA18621	ASN	1	I	68647
NA18622	ASN	1	I	74007
NA18623	ASN	1	I	91855
NA18624	ASN	1	I	73073
NA18632	ASN	1	I	98531
NA18633	ASN	1	I	87273
NA18635	ASN	1	I	88521
NA18636	ASN	1	I	79578
NA18637	ASN	1	I	80159
NA18852	YRI	2	I	54379
NA18853	YRI	1	I	67885
NA18854	YRI	1	I	75015
NA18855	YRI	2	I	64259
NA18856	YRI	1	I	81132
NA18857	YRI	1	I	57925
NA18858	YRI	2	I	74435
NA18859	YRI	1	I	92237
NA18860	YRI	1	I	73305
NA18861	YRI	2	I	84927
NA18862	YRI	1	I	57373
NA18863	YRI	1	I	58633
NA18867	YRI	2	III	49856
NA18868	YRI	1	III	80617
NA18869	YRI	1	III	58402
NA18870	YRI	2	I	61001
NA18871	YRI	1	I	61760
NA18872	YRI	1	I	75319
NA18873	YRI	2	III	68916
NA18874	YRI	1	III	52101
NA18875	YRI	2	III	77896
NA18907	YRI	2	III	70138
NA18908	YRI	1	III	57890
NA18909	YRI	2	III	70472
NA18910	YRI	1	III	85836
NA18911	YRI	1	III	73890
NA18912	YRI	2	I	59983
NA18913	YRI	1	I	66826
NA18914	YRI	1	I	88170
NA18916	YRI	2	III	79332
NA18917	YRI	1	III	88896
NA18923	YRI	1	III	82834
NA18924	YRI	2	III	68007
NA18925	YRI	1	III	100931
NA18930	YRI	2	III	77744
NA18933	YRI	2	III	75719
NA18934	YRI	1	III	60086
NA18935	YRI	1	III	67362
NA18940	ASN	1	I	72095
NA18942	ASN	2	I	90087
NA18943	ASN	1	I	75579
NA18944	ASN	1	I	67085
NA18945	ASN	1	I	89289
NA18947	ASN	2	I	90701
NA18948	ASN	1	I	91944
NA18949	ASN	2	I	84454
NA18951	ASN	2	I	80246
NA18952	ASN	1	I	99165
NA18953	ASN	1	I	69679
NA18956	ASN	2	I	75733
NA18959	ASN	1	I	78869
NA18960	ASN	1	I	73861
NA18961	ASN	1	I	81791
NA18964	ASN	2	I	78423
NA18965	ASN	1	I	82900
NA18966	ASN	1	I	81729
NA18967	ASN	1	I	78111
NA18968	ASN	2	I	75159
NA18969	ASN	2	I	53022
NA18970	ASN	1	I	69736
NA18971	ASN	1	I	73948
NA18972	ASN	2	I	70548
NA18973	ASN	2	I	73252
NA18974	ASN	1	I	79665
NA18975	ASN	2	I	55429
NA18976	ASN	2	I	59743
NA18978	ASN	2	I	88098
NA18980	ASN	2	I	67338
NA18981	ASN	2	I	73090
NA18987	ASN	2	I	72542
NA18990	ASN	1	I	86538
NA18991	ASN	2	I	55436
NA18992	ASN	2	I	85859
NA18994	ASN	1	I	72641
NA18995	ASN	1	I	63968
NA18997	ASN	2	I	35244
NA18998	ASN	2	I	61741
NA18999	ASN	2	I	59465
NA19000	ASN	1	I	79783
NA19003	ASN	2	I	71074
NA19005	ASN	1	I	73757
NA19007	ASN	1	I	71120
NA19012	ASN	1	I	69962
NA19092	YRI	1	I	77557
NA19093	YRI	2	I	96843
NA19094	YRI	2	I	86770
NA19095	YRI	2	III	73866
NA19096	YRI	1	III	68418
NA19097	YRI	2	III	77612
NA19098	YRI	1	I	92577
NA19099	YRI	2	I	93426
NA19100	YRI	2	I	96662
NA19101	YRI	1	I	80360
NA19102	YRI	2	I	88211
NA19103	YRI	1	I	84132
NA19107	YRI	1	III	74542
NA19108	YRI	2	III	68166
NA19109	YRI	2	III	65824
NA19113	YRI	1	III	82392
NA19114	YRI	2	III	73858
NA19115	YRI	2	III	82618
NA19116	YRI	2	I	70180
NA19117	YRI	1	III	93251
NA19118	YRI	2	III	67615
NA19119	YRI	1	I	79877
NA19120	YRI	1	I	99403
NA19121	YRI	1	III	62622
NA19122	YRI	2	III	67652
NA19123	YRI	1	III	71782
NA19127	YRI	2	I	54759
NA19128	YRI	1	I	86542
NA19129	YRI	2	I	64357
NA19130	YRI	1	I	90910
NA19131	YRI	2	I	62494
NA19132	YRI	2	I	71957
NA19137	YRI	2	I	78968
NA19138	YRI	1	I	77643
NA19139	YRI	1	I	79960
NA19140	YRI	2	I	72477
NA19141	YRI	1	I	85391
NA19142	YRI	1	I	75984
NA19143	YRI	2	I	77073
NA19144	YRI	1	I	56118
NA19145	YRI	1	I	66361
NA19146	YRI	1	III	95897
NA19147	YRI	2	III	75626
NA19148	YRI	2	III	79107
NA19149	YRI	2	III	70616
NA19150	YRI	1	III	81412
NA19151	YRI	2	III	92503
NA19152	YRI	2	I	80904
NA19153	YRI	1	I	84484
NA19154	YRI	1	I	104713
NA19159	YRI	2	I	106100
NA19160	YRI	1	I	55041
NA19161	YRI	1	I	101275
NA19171	YRI	1	I	81475
NA19172	YRI	2	I	60906
NA19173	YRI	1	I	78490
NA19174	YRI	1	III	82331
NA19175	YRI	1	III	68829
NA19176	YRI	2	III	86098
NA19177	YRI	1	III	84667
NA19178	YRI	1	III	89633
NA19179	YRI	2	III	59724
NA19180	YRI	2	III	67991
NA19181	YRI	1	III	56476
NA19182	YRI	2	III	70153
NA19183	YRI	2	III	110422
NA19184	YRI	1	III	88150
NA19185	YRI	2	III	95966
NA19186	YRI	1	III	85439
NA19189	YRI	1	III	84557
NA19190	YRI	2	III	77189
NA19191	YRI	1	III	66817
NA19192	YRI	1	I	105677
NA19193	YRI	2	I	74497
NA19194	YRI	1	I	100006
NA19197	YRI	2	III	55855
NA19198	YRI	1	III	80631
NA19199	YRI	2	III	82990
NA19200	YRI	1	I	82154
NA19201	YRI	2	I	75777
NA19202	YRI	2	I	84924
NA19203	YRI	1	I	64993
NA19204	YRI	2	I	58239
NA19205	YRI	1	I	78743
NA19206	YRI	2	I	73302
NA19207	YRI	1	I	62773
NA19208	YRI	1	I	111192
NA19209	YRI	2	I	76614
NA19210	YRI	1	I	90907
NA19211	YRI	1	I	62470
NA19213	YRI	1	III	72633
NA19214	YRI	2	III	59686
NA19215	YRI	2	III	83255
NA19221	YRI	2	I	60906
NA19222	YRI	2	I	64946
NA19223	YRI	1	I	68308
NA19224	YRI	1	III	119963
NA19225	YRI	2	III	93433
NA19226	YRI	1	III	52658
NA19235	YRI	2	III	72288
NA19236	YRI	1	III	73040
NA19237	YRI	2	III	76810
NA19238	YRI	2	I	66275
NA19239	YRI	1	I	86576
NA19240	YRI	2	I	61586
NA19247	YRI	2	III	65799
NA19248	YRI	1	III	81610
NA19249	YRI	1	III	85377
NA19252	YRI	1	III	101171
NA19256	YRI	1	III	60905
NA19257	YRI	2	III	71490
NA19258	YRI	1	III	115231
NA19625	ASW	2	III	80345
NA19700	ASW	1	III	92070
NA19701	ASW	2	III	59427
NA19702	ASW	1	III	75568
NA19703	ASW	1	III	69230
NA19704	ASW	2	III	85360
NA19705	ASW	1	III	61090
NA19707	ASW	2	III	89453
NA19708	ASW	2	III	58645
NA19711	ASW	1	III	80458
NA19712	ASW	2	III	66244
NA19713	ASW	2	III	91641
NA19714	ASW	2	III	79458
NA19818	ASW	1	III	59157
NA19819	ASW	2	III	61639
NA19828	ASW	1	III	69206
NA19834	ASW	1	III	88567
NA19835	ASW	2	III	85778
NA19836	ASW	2	III	65237
NA19900	ASW	1	III	100423
NA19901	ASW	2	III	53385
NA19902	ASW	2	III	77863
NA19904	ASW	1	III	94943
NA19908	ASW	1	III	74485
NA19909	ASW	2	III	67740
NA19914	ASW	2	III	75984
NA19915	ASW	1	III	83040
NA19916	ASW	1	III	86812
NA19917	ASW	2	III	74047
NA19918	ASW	1	III	84286
NA19919	ASW	1	III	74288
NA19920	ASW	1	III	75068
NA19921	ASW	2	III	85628
NA19982	ASW	1	III	81478
NA19983	ASW	2	III	64390
NA19985	ASW	2	III	75631
NA20126	ASW	1	III	80119
NA20127	ASW	2	III	65953
NA20128	ASW	2	III	64385
NA20129	ASW	2	III	71786
NA20276	ASW	2	III	87145
NA20277	ASW	2	III	75761
NA20278	ASW	1	III	91475
NA20279	ASW	1	III	85944
NA20281	ASW	1	III	64835
NA20282	ASW	2	III	85168
NA20284	ASW	1	III	81556
NA20287	ASW	2	III	82635
NA20288	ASW	1	III	88953
NA20289	ASW	2	III	107238
NA20290	ASW	2	III	98318
NA20291	ASW	1	III	81781
NA20292	ASW	2	III	82143
NA20294	ASW	2	III	79684
NA20295	ASW	1	III	95287
NA20296	ASW	2	III	78529
NA20297	ASW	1	III	60994
NA20299	ASW	2	III	77202
NA20300	ASW	2	III	94978
NA20301	ASW	2	III	76406
NA20302	ASW	1	III	104897
NA20314	ASW	2	III	86751
NA20316	ASW	1	III	90545
NA20317	ASW	2	III	67158
NA20319	ASW	2	III	75969
NA20322	ASW	2	III	73363
NA20332	ASW	2	III	84253
NA20333	ASW	2	III	96251
NA20334	ASW	2	III	82337
NA20335	ASW	1	III	92513
NA20336	ASW	2	III	85533
NA20337	ASW	2	III	74614
NA20340	ASW	1	III	75251
NA20341	ASW	2	III	83213
NA20342	ASW	1	III	67482
NA20343	ASW	1	III	84837
NA20344	ASW	2	III	68851
NA20345	ASW	1	III	90993
NA20346	ASW	1	III	59626
NA20347	ASW	1	III	77205
NA20348	ASW	1	III	80901
NA20349	ASW	1	III	52276
NA20350	ASW	1	III	83653
NA20356	ASW	1	III	63948
NA20357	ASW	2	III	84361
NA20358	ASW	1	III	93032
NA20359	ASW	2	III	76822
NA20360	ASW	1	III	98502
NA20363	ASW	2	III	81227
NA20364	ASW	2	III	94510
