# Supplementary material for: Mixed Effects Modeling of Proliferation Rates in Cell-Based Models: Consequence for Pharmacogenomics and Cancer
Source: PLoS Genet. 2012 Feb 9;8(2):e1002525. doi: 10.1371/journal.pgen.1002525 (PMC3276560; doi:10.1371/journal.pgen.1002525)
Supplement: Table S2 — Growth-associated genes. This file lists the p-values and effect sizes of the association between intrinsic growth rate and gene levels. Both the SVA-adjusted and unadjusted p-values are included. (TXT) [file pgen.1002525.s002.txt]

trcid	gname	pval	beta	adj.pval	adj.qval	ntrcid	
X2792166	MARCH1	0.394149865	-0.017843592	0.377024792	0.372994891	2792166	
X3687752	SEPT1	0.008019755	0.046778002	0.000844156	0.007093226	3687752	
X2732273	SEPT11	0.865178126	0.097304286	0.236774218	0.286916	2732273	
X3051800	SEPT14	0.051806321	0.048931697	0.971319605	0.589673835	3051800	
X2421271	SEP15	0.023277978	0.230078742	0.124215155	0.195518335	2421271	
X3819522	MARCH2	0.416175096	0.114039632	0.660402597	0.494968245	3819522	
X2536298	SEPT2	0.033000158	0.077858161	0.322452583	0.342514959	2536298	
X3947227	SEPT3	0.553974095	-0.044077379	0.829137511	0.550313673	3947227	
X3258092	MARCH5	0.004041506	0.14057774	0.000815097	0.006908609	3258092	
X2801608	MARCH6	0.252085835	0.009333506	0.592270268	0.469680793	2801608	
X4019486	SEPT6	0.105772755	0.087825788	0.015235381	0.050254478	4019486	
X2512330	MARCH7	0.718223833	0.08839771	0.011044607	0.040275595	2512330	
X2997097	SEPT7	0.064531197	0.233192027	0.238748004	0.288463136	2997097	
X3040518	7A5	0.436902661	0.244053751	0.542905748	0.450845517	3040518	
X3286921	MARCH8	0.088633064	0.076590847	0.003053357	0.017153668	3286921	
X2875454	SEPT8	0.03821795	0.044108343	0.183850112	0.247730413	2875454	
X3418513	MARCH9	0.021527431	-0.197766688	0.219199629	0.275102959	3418513	
X3872817	A1BG	0.572749807	-0.014286986	0.855584067	0.559755232	3872817	
X2505993	A26C1A	0.957312727	-0.036770544	0.745136863	0.523458166	2505993	
X3962578	A4GALT	0.086332217	0.170486895	0.920656452	0.577093429	3962578	
X3456130	AAAS	0.245083226	0.012982122	0.295948923	0.326781874	3456130	
X3436571	AACS	0.153447054	0.13717334	0.460935779	0.414582448	3436571	
X2705748	AADACL1	0.06369613	0.254785402	0.007222497	0.030741909	2705748	
X2558150	AAK1	0.01195574	0.044949996	0.041020971	0.098059774	2558150	
X2599345	AAMP	0.504200888	-0.023856566	0.891574286	0.569204765	2599345	
X3735505	AANAT	0.019599768	0.024853333	0.017307259	0.054944207	3735505	
X3697015	AARS	1.16E-05	0.035497844	0.000137776	0.001871677	3697015	
X2955118	AARS2	0.958550672	-0.109206336	0.313618954	0.33752643	2955118	
X3758234	AARSD1	0.407707885	0.188104185	0.208007895	0.266822261	3758234	
X3347234	AASDHPPT	0.372321534	0.101929574	0.312906862	0.337105174	3347234	
X3719362	AATF	0.496538998	0.129061567	0.499153865	0.43200404	3719362	
X3647421	ABAT	0.176910541	-0.119638862	0.044004684	0.102603932	3647421
X2756404	ABCA11	0.478854144	0.161812364	0.66286904	0.495720946	2756404
X3644764	ABCA17P	0.678973647	0.011871481	0.00026873	0.003032541	3644764
X3230610	ABCA2	0.23925492	-0.049523978	0.041857952	0.099450805	3230610
X3676763	ABCA3	0.405508271	0.014917981	0.563412633	0.458786869	3676763
X3768969	ABCA5	0.053618572	0.092106134	0.015261523	0.05031942	3768969
X3768791	ABCA6	0.348111884	0.080633484	0.018239647	0.056968478	3768791
X3815416	ABCA7	3.98E-05	-0.163602938	0.007165107	0.030598932	3815416
X2459924	ABCB10	0.831877364	-0.063691808	0.45814461	0.413132782	2459924
X3060117	ABCB4	0.512166618	0.110689549	0.046932154	0.106664199	3060117
X2599993	ABCB6	0.980017187	-0.089539509	0.656642882	0.493430889	2599993
X4012949	ABCB7	0.380045808	0.019585377	0.99117347	0.594314654	4012949
X3031754	ABCB8	0.058419911	-0.129800754	0.380174582	0.374826606	3031754
X3649890	ABCC1	0.528119521	-0.120912043	0.904554828	0.573002995	3649890
X2907943	ABCC10	2.60E-09	-0.068914686	3.71E-10	1.61E-07	2907943
X3521174	ABCC4	0.758733769	0.141048885	0.024950539	0.070415448	3521174
X2708287	ABCC5	0.918129036	-0.045406576	0.015947148	0.051791652	2708287
X3995848	ABCD1	0.009810501	-0.063386135	0.174885187	0.240640501	3995848
X3450861	ABCD2	0.000963972	-0.057585906	0.832972876	0.551618538	3450861
X2347502	ABCD3	0.007457309	0.284032671	0.492690733	0.429307815	2347502
X3571810	ABCD4	0.725065272	0.002514182	0.758974903	0.52841885	3571810
X2746024	ABCE1	0.874370232	0.142422636	0.512620457	0.438163947	2746024
X2901687	ABCF1	0.174484261	0.037448386	0.045172289	0.103998197	2901687
X3079463	ABCF2	0.004079268	0.091702124	0.086379249	0.15674256	3079463
X2655511	ABCF3	0.307319847	0.051641555	0.58362043	0.466761234	2655511
X3922444	ABCG1	0.754291925	0.063619229	0.989330807	0.594146364	3922444
X2635983	ABHD10	0.665991198	0.067580857	0.418682332	0.394601287	2635983
X3056264	ABHD11	0.173436955	-0.075590756	0.075537471	0.144050324	3056264
X3901851	ABHD12	0.98460139	0.035888724	0.405123624	0.387946682	3901851
X3500772	ABHD13	0.589036803	0.182939193	0.930854402	0.580003741	3500772
X2623426	ABHD14A	0.546168258	-0.094795369	0.924660654	0.578304826	2623426
X2675836	ABHD14B	0.187475018	-0.171138439	0.19459331	0.255769004	2675836
X3607447	ABHD2	0.030887019	0.043961487	0.017895872	0.056247563	3607447
X3607503	ABHD2	0.049603198	-0.008614963	0.04837167	0.108857098	3607503
X3800834	ABHD3	0.016782186	0.272129107	0.126673505	0.198126217	3800834
X3528759	ABHD4	0.259448659	0.269267184	0.2932733	0.325006357	3528759
X2619761	ABHD5	0.189202618	0.250225598	0.874590142	0.565350992	2619761
X2626097	ABHD6	0.059487656	0.257081508	0.548145059	0.453313629	2626097
X3854349	ABHD8	0.159060057	-0.213303848	0.927859871	0.579141332	3854349
X3282016	ABI1	0.000698205	0.065480953	0.050221825	0.111286409	3282016
X2523689	ABI2	0.151730667	0.002495967	0.752989076	0.526091464	2523689
X3725602	ABI3	0.805618556	0.091349952	0.394902635	0.382259661	3725602
X3191724	ABL1	0.379234046	0.067695281	0.369745273	0.368504416	3191724
X2446047	ABL2	0.978905254	0.03352499	0.721688776	0.515767894	2446047
X3307939	ABLIM1	0.064429698	0.083903416	0.076513119	0.145236034	3307939
X2759654	ABLIM2	0.414605642	-0.031084536	0.36320123	0.365091254	2759654
X3739962	ABR	0.132471705	-0.030953962	0.027571418	0.075516271	3739962
X2899519	ABT1	0.882435018	0.11466799	0.995230381	0.595146821	2899519
X2640916	ABTB1	0.090532623	-0.035821827	0.085694894	0.155969218	2640916
X3368940	ABTB2	0.0373122	-0.038239556	0.014339547	0.048217378	3368940
X2669533	ACAA1	0.001040344	0.082061826	0.003309996	0.018279391	2669533
X3807569	ACAA2	0.250373964	0.192320608	0.61943685	0.47992923	3807569
X3754469	ACACA	0.177728856	0.044875546	0.822429409	0.548643429	3754469
X3432030	ACAD10	0.002634359	-0.075216044	0.018722823	0.057806784	3432030
X2695648	ACAD11	0.692466454	-0.232726494	0.512429314	0.438111136	2695648
X3357303	ACAD8	0.009231183	0.01105539	0.046571605	0.106173116	3357303
X2641341	ACAD9	0.050857046	0.116087668	0.100406207	0.172037307	2641341
X2342576	ACADM	0.074947054	0.228690407	4.24E-06	0.000159591	2342576
X3434594	ACADS	0.527538601	-0.044729662	0.204667053	0.264316173	3434594
X3268588	ACADSB	0.181701331	-0.007790318	0.297427894	0.32788169	3268588
X3708306	ACADVL	0.932657964	-0.138635655	0.704529447	0.509969839	3708306
X3347615	ACAT1	0.688749732	0.172644285	0.010804246	0.039760398	3347615
X2934131	ACAT2	0.311973526	0.068990984	0.408182847	0.389642946	2934131
X2458701	ACBD3	0.314355831	0.150196525	0.017504516	0.055463517	2458701
X3723317	ACBD4	0.010120203	0.026304182	0.018610666	0.057633514	3723317
X3282268	ACBD5	0.021575942	0.201508219	0.490647633	0.428259799	3282268
X2446447	ACBD6	0.255879576	0.03834079	0.217780751	0.27430113	2446447
X3031800	ACCN3	0.211902496	-0.074874616	0.89756149	0.570851814	3031800
X3328349	ACCS	0.123201177	-0.19617839	0.277412797	0.315426312	3328349
X3695786	ACD	0.454460425	-0.069832697	0.800904318	0.541911812	3695786
X3064361	ACHE	0.375875265	-0.115484035	0.652299509	0.491730841	3064361
X3557106	ACIN1	0.880472158	0.106517235	0.004489692	0.022143872	3557106
X3757433	ACLY	0.145277157	0.030755704	0.00026447	0.003001846	3757433
X3013952	ACN9	0.978004649	0.236658918	0.633194235	0.484684972	3013952
X3166477	ACO1	0.282019954	0.066189566	0.028312423	0.07671056	3166477
X3946889	ACO2	0.465351907	-0.088124608	0.260042295	0.303872762	3946889
X3543673	ACOT1	0.684575649	0.080355147	0.724826502	0.517015246	3543673
X3543714	ACOT4	0.073777116	0.14260826	0.477127282	0.421827194	3543714
X2394626	ACOT7	0.974302331	-0.25769033	0.144243354	0.214134625	2394626
X3907473	ACOT8	0.84800493	-0.102609373	0.258880923	0.303060631	3907473
X4002741	ACOT9	0.128264539	0.485651581	0.020982131	0.062543295	4002741
X3771215	ACOX1	2.05E-07	0.063274962	8.32E-10	2.82E-07	3771215
X2759857	ACOX3	0.244430748	0.077728396	0.005207505	0.024699991	2759857
X2466141	ACP1	0.563479677	0.024461212	0.634234993	0.485017511	2466141
X3372097	ACP2	2.62E-12	-0.102405127	3.69E-10	1.61E-07	3372097
X3851072	ACP5	0.248846538	-0.051228715	0.437725049	0.403784601	3851072
X2433371	ACP6	0.075582279	-0.003274129	0.136577059	0.208185266	2433371
X3839499	ACPT	0.865717394	-0.090281372	0.124489765	0.195713542	3839499
X3951117	ACR	0.17215015	0.008481623	0.099949578	0.171669847	3951117
X3726406	ACSF2	0.381198338	0.064371948	0.775541399	0.533301238	3726406
X3673806	ACSF3	0.527904681	0.066535719	0.102808334	0.174703203	3673806
X2796553	ACSL1	0.36298017	0.167806442	0.201487617	0.26172724	2796553
X2529546	ACSL3	0.75378351	0.129239887	0.283523061	0.319162685	2529546
X4017810	ACSL4	0.021342618	0.098039026	0.013291088	0.045858622	4017810
X3264326	ACSL5	0.827628614	0.207372523	0.096207589	0.16790556	3264326
X3683651	ACSM2A	0.502182191	-0.085208028	0.788046991	0.537478158	3683651
X3651478	ACSM3	0.28702974	0.412533597	0.692466669	0.505798965	3651478
X3901696	ACSS1	0.802277806	-0.0444126	0.488045876	0.426943358	3901696
X3883064	ACSS2	0.274212106	-0.144319685	0.002703529	0.015708958	3883064
X2459837	ACTA1	0.984985578	-0.048710112	0.465509022	0.416705274	2459837
X3299504	ACTA2	0.000347587	-0.494705132	2.45E-05	0.000579849	3299504
X3036924	ACTB	0.895798909	-0.011169334	0.287304562	0.321598015	3036924
X3773932	ACTG1	0.508588561	0.070481675	0.252022785	0.298210753	3773932
X2654023	ACTL6A	0.297696657	0.171193912	0.719851961	0.515209148	2654023
X3219543	ACTL7B	0.766967373	-0.013610132	0.674714391	0.499774769	3219543
X3569814	ACTN1	0.010589058	0.403638761	0.018778692	0.057878028	3569814
X3832643	ACTN4	0.000850554	0.023190279	0.000137156	0.001871677	3832643
X3537813	ACTR10	0.370732146	0.258643991	0.116596881	0.188433677	3537813
X3304406	ACTR1A	0.006624942	-0.048120378	0.006921563	0.03003787	3304406
X2566021	ACTR1B	0.714663494	-0.090218148	0.778399325	0.534203054	2566021
X2485784	ACTR2	0.969208757	0.038472132	0.673140567	0.499236926	2485784
X2501697	ACTR3	0.584125616	0.124486161	4.47E-05	0.000874394	2501697
X3032446	ACTR3B	0.369063315	-0.012747715	0.019491479	0.05930142	3032446
X3884800	ACTR5	0.697545306	-0.008711201	0.319927448	0.341350029	3884800
X3428088	ACTR6	0.417682684	0.187134781	0.284065064	0.31949608	3428088
X2676901	ACTR8	0.348040497	0.215671745	0.642817014	0.487908012	2676901
X2617752	ACVR2B	2.55E-06	-0.055214769	0.007481669	0.03148852	2617752
X2623441	ACY1	0.059421539	-0.027590001	0.061362446	0.126535661	2623441
X3379063	ACY3	4.73E-05	-0.266272557	0.014763958	0.049252455	3379063
X3572263	ACYP1	0.165284373	0.040517084	0.118392389	0.190270694	3572263
X2482316	ACYP2	0.040816142	0.170559879	0.088734072	0.159637821	2482316
X3907011	ADA	0.000870155	-0.237461876	0.001250362	0.009330145	3907011
X3671651	ADAD2	0.788883817	-0.003722137	0.777407439	0.533855157	3671651
X3591365	ADAL	0.00677586	-0.025481165	0.002916844	0.016614173	3591365
X3626555	ADAM10	0.020114653	0.155437465	0.00097115	0.007881047	3626555
X3723128	ADAM11	0.203663094	-0.048919834	0.078402891	0.147622103	3723128
X2360576	ADAM15	0.000304278	0.012456766	0.00411917	0.021085908	2360576
X2539821	ADAM17	0.287972399	0.210100597	0.067231486	0.133567857	2539821
X2883440	ADAM19	0.003371457	-0.440219935	0.784240641	0.535842182	2883440
X3011492	ADAM22	0.302737583	-0.004100746	0.793340228	0.539421635	3011492
X2524653	ADAM23	0.215665286	-0.548155904	0.094863701	0.166529209	2524653
X3895552	ADAM33	0.923166033	-0.010107216	0.639687318	0.486835565	3895552
X3581637	ADAM6	0.083021293	0.605117635	0.396859452	0.383423114	3581637
X3315024	ADAM8	0.004877828	-0.254404188	0.003246444	0.017992135	3315024
X3095002	ADAM9	0.19120741	0.105165395	0.121676974	0.193508291	3095002
X2852591	ADAMTS12	0.008447554	-0.122174234	0.000634692	0.005721581	2852591
X2889916	ADAMTS2	0.289707322	-0.034898394	0.200744778	0.261197423	2889916
X2440700	ADAMTS4	0.679702362	0.011456833	0.656089538	0.49311012	2440700
X3634742	ADAMTS7	0.944170019	0.017242623	0.31027223	0.335505067	3634742
X3398328	ADAMTS8	0.985375085	-0.035586701	0.323709653	0.343149719	3398328
X2436754	ADAR	0.945117533	0.011628239	0.751683232	0.525689017	2436754
X3273667	ADARB2	0.059111613	-0.154921651	0.001100354	0.008595137	3273667
X3699707	ADAT1	4.40E-06	0.186731037	6.35E-06	0.000207938	3699707
X2977471	ADAT2	0.055063991	0.062921177	0.001878056	0.012173395	2977471
X3816143	ADAT3	0.572198178	-0.009092411	0.415765298	0.393243941	3816143
X3545564	ADCK1	7.64E-05	0.002651035	0.00185393	0.01206717	3545564
X3027503	ADCK2	0.048313748	-0.002201184	0.351446788	0.358891	3027503
X3862738	ADCK4	0.755174197	-0.102734832	0.008356589	0.033690905	3862738
X3120481	ADCK5	0.422520002	-0.015189904	0.096642841	0.168138336	3120481
X3000342	ADCY1	0.588825034	-0.521350746	0.343647301	0.354313537	3000342
X2544484	ADCY3	0.598586857	-0.042719315	0.756165631	0.527434527	2544484
X3558168	ADCY4	0.628653076	0.017053862	0.823649585	0.548924397	3558168
X3453252	ADCY6	0.324861815	0.229042148	0.114127345	0.185751552	3453252
X3659966	ADCY7	0.283823984	-0.016022899	0.037165878	0.09188648	3659966
X2715634	ADD1	5.29E-06	0.13898364	8.10E-05	0.001293762	2715634
X3263555	ADD3	0.4552955	0.413607693	0.235810065	0.286058844	3263555
X3200648	ADFP	3.44E-08	0.208467387	0.004391762	0.021924349	3200648
X2436228	ADFP	0.418310561	-0.032450078	0.254596636	0.300352927	2436228
X2779095	ADH5	0.296506765	0.142329938	0.844770703	0.555749996	2779095
X2538600	ADI1	0.075935309	0.001529692	0.127839205	0.19945123	2538600
X2451463	ADIPOR1	0.367419203	0.031113969	0.19883522	0.25953564	2451463
X3400625	ADIPOR2	0.221348193	0.129735267	0.011183133	0.040561934	3400625
X3252170	ADK	0.113498645	0.235594488	0.085118887	0.155477908	3252170
X3320123	ADM	0.56272755	-0.201772085	0.610137595	0.476341215	3320123
X3950832	ADM2	0.00227007	-0.151358501	0.032846702	0.084811303	3950832
X3909354	ADNP	0.227378849	0.0481067	0.800887469	0.541911812	3909354
X3795501	ADNP2	0.359171428	0.115739163	0.755550675	0.527211621	3795501
X3248824	ADO	0.003981657	0.064328424	6.16E-06	0.000205374	3248824
X2375596	ADORA1	0.227110381	-0.002708387	0.73059555	0.519231876	2375596
X3940099	ADORA2A	0.290750932	-0.169099776	0.448239433	0.40884967	3940099
X3940001	ADORA2A	0.544248951	0.087786645	0.852181539	0.558411134	3940001
X3632298	ADPGK	0.348344941	0.045429376	0.043807699	0.102562408	3632298
X2638059	ADPRH	0.682811825	0.109696593	0.092466125	0.163758135	2638059
X3526524	ADPRHL1	0.865311742	-0.029708837	0.58165425	0.466049143	3526524
X2330253	ADPRHL2	0.055864085	-0.183130705	0.324379736	0.343535334	2330253
X2565082	ADRA2B	0.975097679	-0.06716802	0.607667688	0.475364803	2565082
X2716328	ADRA2C	0.062365971	-0.018446225	0.534052568	0.447352517	2716328
X3265047	ADRB1	0.866227672	0.168428872	0.127469286	0.198970576	3265047
X3265140	ADRB1	0.707135595	-0.171448146	0.49981928	0.432186983	3265140
X3336801	ADRBK1	0.117122396	0.004889435	6.41E-05	0.001102153	3336801
X3940631	ADRBK2	0.002944837	0.233406295	0.011272295	0.040807085	3940631
X3892607	ADRM1	0.279178942	-0.070597518	0.223579141	0.27781275	3892607
X3946351	ADSL	0.353840034	0.088029044	0.174031107	0.240015885	3946351
X2464353	ADSS	0.647779507	0.255373423	0.133183176	0.204918736	2464353
X3554360	ADSSL1	0.471698617	-0.010587958	0.262773182	0.305764924	3554360
X2999755	AEBP1	0.437327617	0.03475387	0.415389178	0.39318985	2999755
X3407229	AEBP2	0.415721448	0.180497064	0.560691373	0.457910257	3407229
X3846114	AES	0.50990088	0.043123379	0.049133793	0.109874587	3846114
X2834957	AFAP1L1	0.364868928	-0.034120378	0.684184988	0.503311188	2834957
X3307851	AFAP1L2	0.607872134	-0.191271403	0.28102308	0.317632368	3307851
X2399743	AFAR3	0.071609376	-0.051166613	0.080040912	0.149637604	2399743
X2734784	AFF1	0.145383525	-0.024535081	0.256891841	0.301546969	2734784
X2566848	AFF3	0.874315036	0.02517447	0.170312562	0.237073602	2566848
X2875555	AFF4	0.134564562	0.090364568	0.44311816	0.406221662	2875555
X3674602	AFG3L1	0.744499993	0.111797217	0.109761064	0.182171316	3674602
X3799415	AFG3L2	0.611001632	0.125316907	0.131367782	0.203179482	3799415
X2485433	AFTPH	0.212033816	0.068743269	0.370662407	0.36908929	2485433
X2794902	AGA	0.465395086	0.086850857	0.473347298	0.419770329	2794902
X2474161	AGBL5	0.00168396	-0.102354326	0.030834367	0.081119591	2474161
X2949830	AGER	0.064069693	0.055180993	0.59458869	0.47072303	2949830
X2816563	AGGF1	0.035424722	0.060644382	0.004093315	0.021026759	2816563
X3027808	AGK	0.536648172	0.098489567	0.069194327	0.136196259	3027808
X2348634	AGL	0.174686192	0.026331781	0.145462059	0.215150935	2348634
X2397732	AGMAT	0.938236461	0.166256422	0.911996132	0.574296318	2397732
X2949801	AGPAT1	0.026826563	-0.067161996	0.121749766	0.193508291	2949801
X3230282	AGPAT2	0.016752098	-0.138297171	0.010550392	0.039082775	3230282
X3923426	AGPAT3	0.000759478	0.063694337	0.029340226	0.078522702	3923426
X3923354	AGPAT3	0.484737308	0.109010956	0.969850754	0.589587164	3923354
X2983030	AGPAT4	0.531583625	-0.131281466	0.116466364	0.188261766	2983030
X3083936	AGPAT5	0.438960595	0.034938061	0.744158063	0.523100442	3083936
X3095815	AGPAT6	0.517980371	0.041190552	0.07948607	0.148957446	3095815
X3617412	AGPAT7	0.767397966	-0.051699281	0.846346733	0.556364372	3617412
X2734047	AGPAT9	0.000128094	0.168381876	0.013927959	0.047256349	2734047
X2517408	AGPS	0.358658118	0.397751227	0.023041579	0.066792679	2517408
X3695726	AGRP	0.142336046	-0.055402447	0.042555648	0.100679005	3695726
X3212728	AGTPBP1	0.027163867	0.151394995	0.031543069	0.082479015	3212728
X2320411	AGTRAP	0.188708781	0.040151067	0.09672061	0.168211874	2320411
X2535976	AGXT	0.364049704	0.018144777	0.25734845	0.301901163	2535976
X2889486	AGXT2L2	0.862739621	-0.096827306	0.726190956	0.517372869	2889486
X2465324	AHCTF1	0.028575206	-0.041001271	0.046473416	0.106074056	2465324
X3903361	AHCY	0.267286175	-0.345847749	0.031877359	0.083217423	3903361
X2351121	AHCYL1	0.010286348	0.081548409	0.010623213	0.039259281	2351121
X3023384	AHCYL2	0.059609747	0.002518878	0.683733495	0.503123085	3023384
X2403158	AHDC1	0.279640327	-0.07700123	0.83305233	0.551624307	2403158
X2975385	AHI1	0.012550818	0.155806822	0.015828565	0.051599949	2975385
X3375735	AHNAK	0.174394676	-0.171371195	0.556867195	0.456172621	3375735
X2991233	AHR	0.330208312	-0.113624911	0.000544675	0.005175159	2991233
X2798586	AHRR	0.006777108	0.037612084	0.000888646	0.007371739	2798586
X3545466	AHSA1	0.115952061	0.153834063	0.043895966	0.102562408	3545466
X2484552	AHSA2	0.326683362	0.023895955	0.00289691	0.016535552	2484552
X3443206	AICDA	0.728788785	0.192072092	0.085767306	0.155969218	3443206
X2902444	AIF1	0.54538815	-0.241215919	0.629212206	0.483011909	2902444
X4021469	AIFM1	0.000873049	0.308582222	0.549772315	0.453985294	4021469
X3293187	AIFM2	0.750725062	0.157704069	0.849795202	0.557959258	3293187
X2928690	AIG1	0.721453278	0.301864136	0.061164244	0.126471054	2928690
X2439554	AIM2	0.079273873	0.37750106	0.181307395	0.246001364	2439554
X3337137	AIP	0.072152984	-0.04743248	0.256667823	0.301546969	3337137
X3923608	AIRE	0.983566958	-0.007258223	0.992396689	0.594603651	3923608
X3226138	AK1	0.235263669	-0.03859029	0.502470705	0.433374332	3226138
X2405364	AK2	0.085894533	0.129220343	0.03618628	0.090250547	2405364
X3197318	AK3	0.102601013	0.078970067	0.006319569	0.028304638	3197318
X2340315	AK3L1	0.427077313	-0.104235921	0.92170403	0.577425163	2340315
X3728097	AKAP1	0.084023527	-0.015798914	0.195076567	0.256302764	3728097
X3749086	AKAP10	0.935174045	0.089182642	0.082655908	0.152515267	3749086
X3487220	AKAP11	0.10911965	-0.009469502	0.038709181	0.094296856	3487220
X3606304	AKAP13	0.628021375	0.121775084	0.315010812	0.338269143	3606304
X3184408	AKAP2	0.290114181	-0.124683045	0.641578519	0.487623038	3184408
X3540068	AKAP5	0.459905616	0.100072626	0.766337605	0.530937679	3540068
X3853299	AKAP8	0.230042892	0.084312225	0.119333834	0.191136201	3853299
X3853345	AKAP8L	0.144482713	0.038868597	0.238943538	0.288463136	3853345
X3012381	AKAP9	0.105511036	0.139038253	0.148065174	0.217412048	3012381
X3221916	AKNA	0.069065674	-0.08629769	0.180421371	0.245229119	3221916
X2334374	AKR1A1	0.94271075	-0.126198218	0.692435992	0.505798965	2334374
X3073981	AKR1B1	0.43247016	-0.038837422	0.81958596	0.547683654	3073981
X2399718	AKR7A2	0.028810943	-0.170921429	0.07930159	0.148790522	2399718
X3581132	AKT1	0.328466491	-0.079434938	0.205632087	0.265290237	3581132
X3868160	AKT1S1	0.200678578	-0.021891917	0.867053627	0.562935087	3868160
X3862471	AKT2	0.20779155	-0.023944205	0.441317759	0.405572469	3862471
X2464005	AKT3	6.42E-05	0.408965575	0.001582556	0.010815102	2464005
X3221395	ALAD	0.248330605	-0.017127746	0.179699292	0.244802388	3221395
X2623515	ALAS1	0.080368315	0.102735704	0.887813296	0.568183387	2623515
X2634494	ALCAM	0.001549229	0.112162874	2.38E-05	0.000571076	2634494
X3838522	ALDH16A1	0.015706322	-0.007481898	0.203667864	0.263418416	3838522
X3301512	ALDH18A1	0.67640762	0.007208768	0.477704098	0.422097871	3301512
X3169331	ALDH1B1	0.236294847	0.001270299	0.138340004	0.209504715	3169331
X3432090	ALDH2	0.009859181	0.303712644	0.000755988	0.00651381	3432090
X3714068	ALDH3A2	0.064851269	0.169901365	0.021900047	0.064312305	3714068
X3337329	ALDH3B1	0.268796161	-0.023893859	0.951621726	0.585120762	3337329
X2898499	ALDH5A1	0.486838763	-0.0422495	0.193511869	0.255149542	2898499
X3571727	ALDH6A1	0.473372571	0.010958474	0.423589867	0.397382682	3571727
X2442103	ALDH9A1	0.692241511	0.207399304	0.710527611	0.512251442	2442103
X3655920	ALDOA	8.23E-07	-0.049353414	0.000146481	0.001949188	3655920
X3750767	ALDOC	4.89E-11	-0.033881691	2.94E-07	2.31E-05	3750767
X3646542	ALG1	0.004175811	0.065342523	0.359174829	0.362838833	3646542
X3410908	ALG10	0.32392026	0.067498428	0.473986999	0.420194262	3410908
X3490504	ALG11	0.008214078	0.285317322	0.415335245	0.39318985	3490504
X3965393	ALG12	0.008292834	-0.11962127	0.203492702	0.263322894	3965393
X3987446	ALG13	0.892930911	0.128010855	0.869277917	0.563372833	3987446
X2424148	ALG14	0.000431443	0.114194504	0.059305455	0.123914439	2424148
X3217487	ALG2	0.383085477	0.047954116	0.933577321	0.58060641	3217487
X2708407	ALG3	0.005198666	-0.047054461	0.006264808	0.028107804	2708407
X3509885	ALG5	0.107193444	0.047742474	0.247459817	0.294617844	3509885
X2339682	ALG6	0.577833793	0.180667221	0.811789174	0.544457175	2339682
X3383164	ALG8	0.103252793	0.268372049	0.189691451	0.252589677	3383164
X3391093	ALG9	0.918597972	0.048219677	0.361406092	0.364102296	3391093
X3573229	ALKBH1	0.342309803	0.079369779	0.310164729	0.33546079	3573229
X3470689	ALKBH2	0.007568601	-0.057701166	0.154525293	0.222543319	3470689
X3328214	ALKBH3	0.225973208	0.108766679	0.529571255	0.445429057	3328214
X3065007	ALKBH4	0.628075536	-0.111295798	0.481621326	0.424213176	3065007
X3713093	ALKBH5	1.46E-05	-0.065160775	9.92E-05	0.001490011	3713093
X3860208	ALKBH6	0.415537419	0.172628955	0.285201005	0.320129096	3860208
X3818395	ALKBH7	0.774743461	-0.125723146	0.892677291	0.569629129	3818395
X3389878	ALKBH8	0.988868542	0.087178624	0.059664092	0.124397125	3389878
X2488785	ALMS1	0.491171927	0.259772514	0.585465668	0.46763022	2488785
X3709417	ALOX15B	0.204421572	-0.008649975	0.074687459	0.143107689	3709417
X3244622	ALOX5	0.006433412	0.093737823	0.012187101	0.043137486	3244622
X3484060	ALOX5AP	0.15047024	-0.163713842	0.392883704	0.381127946	3484060
X2739792	ALPK1	0.172784005	-0.008989199	0.016297588	0.052688392	2739792
X3605884	ALPK3	0.999449013	-0.020384709	0.614256794	0.477977898	3605884
X2532294	ALPP	0.47363745	-0.047168385	0.09142606	0.162655009	2532294
X2595042	ALS2	0.001604623	-0.073598407	0.006138431	0.027700175	2595042
X2672230	ALS2CL	0.853183653	-0.034565227	0.384650801	0.377236578	2672230
X2523354	ALS2CR13	0.035423773	-0.015649301	0.591984661	0.469647832	2523354
X2523478	ALS2CR16	0.607079732	0.123381652	0.833471434	0.551854964	2523478
X2522789	ALS2CR2	0.902942765	-0.018725101	0.221379547	0.276722836	2522789
X2523419	ALS2CR8	0.394663939	0.059147538	0.012921125	0.044920022	2523419
X2427342	ALX3	0.586669776	0.001273857	0.761789128	0.529385591	2427342
X3370869	ALX4	0.295920199	-0.075167617	0.865525308	0.562895653	3370869
X3753474	AMAC1	0.428501481	-0.055668724	0.552084696	0.454615729	3753474
X2852742	AMACR	0.503422457	0.148023619	0.942138581	0.582874832	2852742
X3221800	AMBP	0.881936543	0.031878204	0.166486205	0.233846733	3221800
X3371544	AMBRA1	0.0159771	0.006579876	0.000108624	0.001583375	3371544
X2921296	AMD1	0.363967283	0.151044968	0.336485156	0.350089434	2921296
X3644932	AMDHD2	0.37085391	-0.09797585	0.642336672	0.487815334	3644932
X3692856	AMFR	9.96E-06	-0.100491257	0.000209819	0.002532682	3692856
X3393670	AMICA1	0.258797855	0.613196919	0.022842196	0.066412219	3393670
X2674646	AMIGO3	0.066127217	-0.108476587	0.299481933	0.328506738	2674646
X2674653	AMIGO3	0.148962596	-0.099615868	0.602081156	0.473655571	2674653
X4017961	AMMECR1	0.533207773	0.048248223	0.718636321	0.514724246	4017961
X2575161	AMMECR1L	0.735996544	0.099568253	0.237901936	0.287750334	2575161
X3553389	AMN	0.012554732	-0.106666926	0.016502004	0.053171456	3553389
X3449910	AMN1	5.11E-09	0.151701696	2.12E-07	1.79E-05	3449910
X4018454	AMOT	0.681492919	0.717160179	0.044420114	0.103018592	4018454
X3345222	AMOTL1	0.050612094	-0.067362381	0.0001292	0.001802267	3345222
X2350880	AMPD2	0.001769577	-0.139991867	0.00597204	0.027217084	2350880
X3320169	AMPD3	0.306096467	-0.241173391	0.367100145	0.367247561	3320169
X2674501	AMT	0.07280043	-0.002443401	0.338417003	0.351056107	2674501
X2349402	AMY1A	0.04829471	0.103145515	0.000551968	0.005185666	2349402
X3732736	AMZ2	0.275537666	0.019900352	0.009946781	0.03752416	3732736
X2571075	ANAPC1	0.206223776	0.016156953	0.232459414	0.28384083	2571075
X2788143	ANAPC10	0.436534174	0.170820355	0.35606932	0.360917326	2788143
X3738280	ANAPC11	0.056346544	-0.0227285	0.124367197	0.195631842	3738280
X2696379	ANAPC13	0.844981097	0.309366053	0.255967364	0.301096347	2696379
X3230894	ANAPC2	0.041498479	-0.112679271	0.23393306	0.284934371	3230894
X2721848	ANAPC4	0.599827633	0.028825813	0.414218892	0.392784073	2721848
X3474935	ANAPC5	0.016282483	0.08575589	0.043234015	0.101851278	3474935
X3527597	ANG	0.34980874	-0.037117668	0.445360114	0.407128211	3527597
X3572782	ANGEL1	0.07854211	-0.038123495	0.313843678	0.33752643	3572782
X2454935	ANGEL2	0.199678907	0.245736789	0.085592033	0.155969218	2454935
X3850020	ANGPTL6	5.03E-05	-0.044719916	0.007082174	0.030434889	3850020
X3132940	ANK1	0.000730244	0.109175464	1.82E-05	0.000463363	3132940
X3598199	ANKDD1A	0.841157595	-0.385413143	0.739060401	0.521764994	3598199
X3706842	ANKFY1	0.048580809	-0.072982977	0.659694416	0.494757541	3706842
X3741997	ANKFY1	0.702918674	0.057883204	0.917482645	0.576169262	3741997
X2849469	ANKH	0.220346317	-0.241820824	0.356293267	0.361004534	2849469
X2831719	ANKHD1	0.35429482	0.033396786	0.033853562	0.086409614	2831719
X3824178	ANKLE1	0.003977138	-0.270833081	0.055094982	0.117896953	3824178
X2606741	ANKMY1	0.77280823	-0.006703503	0.356526118	0.361174278	2606741
X2862380	ANKRA2	0.807048086	-0.012789919	0.001874527	0.012160631	2862380
X3525679	ANKRD10	0.175387042	-0.005239531	0.214839768	0.271649953	3525679
X3704717	ANKRD11	0.92203784	0.112472468	0.135427971	0.206740895	3704717
X3778252	ANKRD12	0.189716336	0.277010366	0.081101252	0.150719865	3778252
X3431376	ANKRD13A	0.000395227	0.1260553	0.001367312	0.009853926	3431376
X3716151	ANKRD13B	0.047819245	-0.1045821	0.024567076	0.069677024	3716151
X2417791	ANKRD13C	0.037069226	0.105037103	5.16E-05	0.000946607	2417791
X3336857	ANKRD13D	0.133195207	-0.04514507	0.662358569	0.495620772	3336857
X3275611	ANKRD16	0.81931836	-0.022949632	0.943681594	0.583118088	3275611
X2773023	ANKRD17	0.094897621	0.158816689	0.047616156	0.1078208	2773023
X3259920	ANKRD2	0.826473606	-0.021947828	0.52858111	0.444920074	3259920
X2565559	ANKRD23	0.061102862	-0.019141632	0.06030246	0.125306426	2565559
X3282117	ANKRD26	0.233238994	-0.01433213	0.559270314	0.457372427	3282117
X3858659	ANKRD27	0.023010456	0.07905835	0.005394998	0.025266552	3858659
X2664452	ANKRD28	0.16787863	0.063111464	0.004967436	0.023910365	2664452
X2820622	ANKRD32	0.696473713	0.151518655	0.537394989	0.448593958	2820622
X2564816	ANKRD36B	0.390430745	0.290355752	0.453458867	0.410918726	2564816
X2565902	ANKRD36B	0.361377458	-0.511975089	0.458132196	0.413132782	2565902
X2754673	ANKRD37	0.001436554	-0.142396486	0.002746401	0.015898832	2754673
X2565579	ANKRD39	0.314858675	0.099185038	0.692843256	0.505841747	2565579
X3762416	ANKRD40	0.497974134	0.184849926	0.10240717	0.174392831	3762416
X2828757	ANKRD43	0.125885451	-0.064717733	0.977807246	0.591336238	2828757
X2593464	ANKRD44	0.685367672	0.171917005	0.246467998	0.293935331	2593464
X3146661	ANKRD46	0.195286739	-0.004116913	0.138099397	0.209262259	3146661
X3345107	ANKRD49	0.419860604	0.310918005	0.772369631	0.532516964	3345107
X2784687	ANKRD50	0.49818261	-0.16449192	0.031919918	0.083217423	2784687
X3457549	ANKRD52	0.716281129	0.116767796	0.348736834	0.357141234	3457549
X3960246	ANKRD54	0.446389481	-0.099573396	0.174992071	0.240647481	3960246
X2916825	ANKRD6	0.276571959	-0.018739542	0.072524502	0.140213107	2916825
X3580357	ANKRD9	0.666903263	-0.136168415	0.898286995	0.571075314	3580357
X2904329	ANKS1A	0.804405814	0.025580651	0.73317706	0.520206338	2904329
X3678279	ANKS3	0.768318727	-0.01092208	0.043117446	0.101638075	3678279
X2528347	ANKZF1	1.13E-05	-0.123416044	0.004277815	0.021604468	2528347
X2997376	ANLN	0.233385713	0.11225427	0.007428753	0.031346051	2997376
X3630912	ANP32A	0.021686037	0.161940678	0.043812858	0.102562408	3630912
X3181417	ANP32B	0.012279889	0.31237196	0.006239051	0.028056814	3181417
X2434319	ANP32E	0.249218487	0.368006194	0.208375352	0.26707697	2434319
X2774971	ANTXR2	0.080389787	0.342707073	0.319297751	0.340932635	2774971
X3286975	ANUBL1	0.817151277	0.334620995	0.209026953	0.267646382	3286975
X3174816	ANXA1	0.558855054	0.29888214	0.268602982	0.309631188	3174816
X3297536	ANXA11	0.009885287	0.202428049	0.298568815	0.328352585	3297536
X3627248	ANXA2	0.437282606	0.15202244	0.966143686	0.588584841	3627248
X3167110	ANXA2P2	0.057089433	-0.029625567	0.518374308	0.440441156	3167110
X2487412	ANXA4	0.039931838	0.550680873	0.168907192	0.235744802	2487412
X2784027	ANXA5	0.044242146	0.136117759	0.000777335	0.006646335	2784027
X2881747	ANXA6	0.963075667	-0.028123519	0.012294337	0.043349005	2881747
X3294438	ANXA7	0.244433525	0.023788047	0.002348822	0.014198072	3294438
X2325002	AOF2	0.029827761	0.047579044	0.185652407	0.249327535	2325002
X2401193	AOF2	0.990614393	0.001566815	0.533915893	0.44728608	2401193
X3956781	AP1B1	0.471079407	-0.01274329	0.499228121	0.43200404	3956781
X3697799	AP1G1	0.095606291	0.168608575	0.004424175	0.021974514	3697799
X3557614	AP1G2	0.074260475	-0.000806401	0.007536943	0.031597389	3557614
X3754677	AP1GBP1	0.004068657	0.109376291	0.001149776	0.008838396	3754677
X3823625	AP1M1	0.461507874	-0.199141386	0.904724998	0.573002995	3823625
X3016177	AP1S1	0.351489608	0.028953604	0.014798962	0.049252455	3016177
X4000704	AP1S2	0.053690685	0.223476252	0.668611626	0.497859814	4000704
X2601287	AP1S3	0.352416669	0.230969253	0.030278701	0.080149112	2601287
X3838886	AP2A1	0.001448013	-0.146019346	0.001469282	0.010377796	3838886
X3316447	AP2A2	0.0026799	-0.057784267	0.043988816	0.102603932	3316447
X3718682	AP2B1	0.807811703	0.011795041	0.863827868	0.562115134	3718682
X2655476	AP2M1	0.042244044	0.026082239	0.016915237	0.054013378	2655476
X3866302	AP2S1	0.784005138	-0.086475485	0.278846827	0.316309424	3866302
X2863730	AP3B1	0.036846392	0.171931213	0.035922397	0.08980879	2863730
X3845708	AP3D1	0.000385742	-0.086109921	0.042580149	0.100706415	3845708
X3295032	AP3M1	4.49E-07	0.157308188	4.08E-08	5.13E-06	3295032
X3096007	AP3M2	0.442669058	-0.040759731	0.2180121	0.274370932	3096007
X2455418	AP3S1	0.83008441	-0.367891125	0.707076813	0.510944598	2455418
X2824872	AP3S1	0.111571075	0.044273867	0.900888756	0.5718659	2824872
X3638665	AP3S2	0.689893505	0.021442021	0.525543646	0.443639129	3638665
X2428855	AP4B1	0.116156334	0.179962589	0.461786458	0.414713335	2428855
X3593770	AP4E1	0.511608976	0.174957692	0.369394402	0.368295941	3593770
X3015241	AP4M1	0.454655862	-0.132984838	0.529783634	0.445429057	3015241
X3427876	APAF1	0.044939222	0.137296479	0.06013848	0.12511857	3427876
X3846363	APBA3	0.848913866	-0.121914403	0.405559123	0.388220691	3846363
X3360826	APBB1	0.978016079	-0.091621634	0.112314568	0.184274025	3360826
X3239760	APBB1IP	0.012625988	-0.054430439	0.020271476	0.061102341	3239760
X2766893	APBB2	0.987323014	-0.344125973	0.355816293	0.360754642	2766893
X2878368	APBB3	0.198224716	-0.076554124	0.685429765	0.503774707	2878368
X2824198	APC	0.345194658	0.17510579	0.449637889	0.40955036	2824198
X3911485	APCDD1L	0.462434455	-0.042238467	0.779048688	0.534462861	3911485
X2622196	APEH	0.240007687	-0.067112546	0.310649811	0.335647407	2622196
X3527493	APEX1	0.1307723	0.208064053	0.544947057	0.451578853	3527493
X3978620	APEX2	0.075056694	0.016041099	0.513749009	0.438304734	3978620
X2434341	APH1A	0.046655521	0.098522439	0.964044636	0.588259813	2434341
X3597521	APH1B	0.019473227	-0.072429009	0.113630331	0.18540701	3597521
X3327906	API5	0.0035653	0.187925184	0.255803652	0.301042186	3327906
X2319832	APITD1	0.572002607	0.038300902	0.398916703	0.384643185	2319832
X3356115	APLP2	0.000647685	-0.204798421	0.113092953	0.184762154	3356115
X3392986	APOA1	0.818594367	-0.033120543	0.324382417	0.343535334	3392986
X2361584	APOA1BP	0.883880258	-0.100410377	0.270739043	0.310800019	2361584
X2440730	APOA2	0.682819823	0.123646806	0.766502584	0.530953692	2440730
X2906591	APOBEC2	0.579501336	0.024452745	0.442097751	0.405782449	2906591
X3945545	APOBEC3B	0.9294168	0.212402041	0.694782295	0.50666171	3945545
X3945572	APOBEC3C	8.49E-06	0.083385721	1.28E-07	1.26E-05	3945572
X3945585	APOBEC3D	0.00326274	0.093937788	0.046035272	0.105455703	3945585
X3945651	APOBEC3F	0.00720014	0.120060703	0.001042956	0.008256551	3945651
X3945614	APOBEC3F	0.012780043	0.065327353	0.005565939	0.025865175	3945614
X3945684	APOBEC3H	0.937338762	-0.324504545	0.880283808	0.566544655	3945684
X3835891	APOC1	0.825307061	-0.108385906	0.703046415	0.509448485	3835891
X3835879	APOE	0.227959126	0.016267179	0.370762579	0.369094445	3835879
X3944404	APOL1	0.037765273	0.465287345	0.201857867	0.261989969	3944404
X3959411	APOL2	0.001246985	0.344332963	0.04664511	0.10625959	3959411
X3959350	APOL3	0.095398156	0.192334626	0.646005781	0.489066695	3959350
X3944243	APOL6	0.123509957	0.242862605	0.170652462	0.23737139	3944243
X3405515	APOLD1	0.306629209	-0.095199395	0.33182935	0.347551368	3405515
X2902531	APOM	0.324037687	0.079796286	0.362309013	0.364686277	2902531
X4002809	APOO	0.81664981	0.142646447	0.6868798	0.504229798	4002809
X3983105	APOOL	0.683757431	0.311055929	0.371350475	0.369443162	3983105
X3927226	APP	0.829821662	0.447025761	0.543582311	0.451167118	3927226
X3765299	APPBP2	0.788399376	0.161280616	0.412899296	0.392213732	3765299
X2625606	APPL1	0.278545685	0.071117989	0.280302411	0.317047595	2625606
X3469319	APPL2	0.197338419	0.056321045	0.657495825	0.493881453	3469319
X3704495	APRT	0.655290168	-0.367082485	0.946694241	0.583748082	3704495
X3203311	APTX	0.002303152	0.16212634	0.001520607	0.010558595	3203311
X3414296	AQP2	0.68381548	-0.016747761	0.610474688	0.476508972	3414296
X3203569	AQP3	0.00223823	-0.135669542	0.778169828	0.534199155	3203569
X3414315	AQP5	0.358460184	-0.052554055	0.815754937	0.546106389	3414315
X3203524	AQP7	0.35300166	-0.001992411	0.820817944	0.54798787	3203524
X3653677	AQP8	0.403963334	-0.02605765	0.165724453	0.233220838	3653677
X3617757	AQR	0.230713644	0.193387933	0.537741914	0.448593958	3617757
X3976299	ARAF	0.439673828	-0.024586072	0.057422933	0.121215286	3976299
X3351531	ARCN1	0.103862098	0.051782659	0.171674665	0.238325599	3351531
X4026902	ARD1A	0.467866739	0.068059962	0.549335661	0.453753384	4026902
X2383726	ARF1	0.014295937	0.029003958	0.004376193	0.021897971	2383726
X3453370	ARF3	0.005227913	0.020172142	0.07647708	0.145202971	3453370
X2678090	ARF4	0.341438046	-0.015095967	0.171918763	0.238452207	2678090
X3022409	ARF5	0.520400513	-0.077927922	0.241177941	0.290267566	3022409
X3535000	ARF6	8.21E-05	0.134507952	0.014817271	0.04927133	3535000
X3893287	ARFGAP1	0.590863845	-0.100861425	0.763865719	0.529884213	3893287
X3371928	ARFGAP2	0.009560688	0.086042944	0.001939884	0.012411575	3371928
X3962587	ARFGAP3	0.091449398	-0.077902892	0.392601567	0.381103704	3962587
X3139035	ARFGEF1	0.002055698	0.101217637	3.62E-07	2.77E-05	3139035
X3888055	ARFGEF2	0.033215965	0.094784305	0.271020964	0.310800019	3888055
X2747893	ARFIP1	0.863666302	0.121032161	0.25178031	0.297969056	2747893
X3360941	ARFIP2	0.369900025	-0.102503192	0.644782057	0.488519692	3360941
X3914072	ARFRP1	0.005710795	-0.053096096	0.059710298	0.124460183	3914072
X3524618	ARGLU1	0.17196026	0.07329115	0.383790277	0.376961567	3524618
X3371673	ARHGAP1	0.062033459	-0.075312051	0.000213377	0.002563725	3371673
X2746693	ARHGAP10	0.019510837	0.033162181	0.356768456	0.361344158	2746693
X3587457	ARHGAP11A	0.181702349	0.203709916	0.000496612	0.004874505	3587457
X3283920	ARHGAP12	0.326493953	0.118488737	0.759751017	0.528675982	3283920
X2508611	ARHGAP15	0.474642147	0.050815422	0.001194218	0.009067386	2508611
X3685610	ARHGAP17	0.000964605	-0.12740021	0.045641486	0.104769081	3685610
X2973694	ARHGAP18	0.478792434	0.146974894	0.136871663	0.208333013	2973694
X3302187	ARHGAP19	0.008582031	0.133063217	4.78E-06	0.000174136	3302187
X3302177	ARHGAP19	0.021589561	0.046512102	0.004516247	0.022232661	3302177
X3281621	ARHGAP21	0.000571393	0.178279075	0.064492389	0.130081496	3281621
X2486927	ARHGAP25	0.822795827	-0.190881741	0.709777133	0.51192181	2486927
X2833286	ARHGAP26	0.071944345	0.07224606	0.079103475	0.148614019	2833286
X3759778	ARHGAP27	0.001757224	-0.042815959	0.04023482	0.096863471	3759778
X2440549	ARHGAP30	0.017355716	0.168009837	0.997520428	0.595811787	2440549
X4026842	ARHGAP4	0.575630783	-0.111298735	0.648885449	0.490513981	4026842
X3531479	ARHGAP5	0.622543966	0.424343828	0.184000292	0.247823699	3531479
X3999568	ARHGAP6	0.111297767	-0.241192448	0.626316056	0.482080933	3999568
X3458551	ARHGAP9	0.008840595	0.253133815	0.116676313	0.188482256	3458551
X3774283	ARHGDIA	0.614916193	0.00393945	0.978794692	0.591801178	3774283
X3445786	ARHGDIB	0.750970021	0.148544556	0.988258614	0.594017308	3445786
X3834519	ARHGEF1	0.772721496	-0.106884808	0.202589467	0.262684355	3834519
X2322957	ARHGEF10L	0.465250054	-0.049472206	0.24455546	0.29238118	2322957
X2438657	ARHGEF11	0.116835032	0.001421307	0.166316662	0.233730401	2438657
X3352503	ARHGEF12	0.035521615	0.0549361	0.027724583	0.075802654	3352503
X3709604	ARHGEF15	0.950154851	-0.00033396	0.911175602	0.573999588	3709604
X3339812	ARHGEF17	6.16E-07	0.145298833	2.93E-08	4.01E-06	3339812
X3818732	ARHGEF18	0.436513982	0.034352944	0.031979837	0.083273246	3818732
X2397999	ARHGEF19	0.294291519	0.017221806	0.386233078	0.377867339	2397999
X2437801	ARHGEF2	0.000532103	-0.14059105	0.001738659	0.011518792	2437801
X2677723	ARHGEF3	3.94E-06	-0.23020778	2.69E-06	0.000114671	2677723
X3029646	ARHGEF5	0.041514956	0.196624649	0.065932442	0.131962072	3029646
X4023467	ARHGEF6	0.878770394	0.120557354	0.134478775	0.206017859	4023467
X3501661	ARHGEF7	0.004331045	0.042549209	0.048419369	0.108933002	3501661
X2326640	ARID1A	0.148778581	-0.126444632	0.078115221	0.147273308	2326640
X2932928	ARID1B	0.553893933	-0.111865669	0.5541007	0.454909957	2932928
X3815278	ARID3A	0.039217173	-0.159971248	0.025124886	0.070600864	3815278
X3601675	ARID3B	0.346844679	0.035284811	0.431062718	0.400934227	3601675
X3204202	ARID3C	0.004895009	0.155697274	0.966161018	0.588584841	3204202
X3537884	ARID4A	0.625280023	0.176407626	0.59699248	0.471555291	3537884
X2461786	ARID4B	0.405520999	0.096095287	0.006908577	0.03003787	2461786
X2494537	ARID5A	0.000225758	-0.040679451	8.98E-07	5.38E-05	2494537
X2494579	ARID5A	0.005256038	-0.119978473	0.009038945	0.035383216	2494579
X3600744	ARIH1	0.612133214	0.180815307	0.547738791	0.453111479	3600744
X2621827	ARIH2	0.721868574	0.031159125	0.626392036	0.482080933	2621827
X3468009	ARL1	0.449350869	0.12217986	0.587513715	0.468433626	3468009
X2842530	ARL10	0.009653097	-0.039553422	0.133471326	0.205200133	2842530
X2632453	ARL13B	0.627530232	0.170635804	0.147081013	0.216600551	2632453
X3760268	ARL17	0.979513204	-0.213042033	0.486678164	0.426497279	3760268
X3334783	ARL2	0.382613811	-0.088963487	0.817025563	0.546628506	3334783
X3662650	ARL2BP	0.504029346	0.118024688	0.426238094	0.398546421	3662650
X3304475	ARL3	0.937739548	0.040409511	0.804805572	0.542783851	3304475
X2931391	ARL4A	2.48E-07	-0.126909307	1.41E-09	4.39E-07	2931391
X2990464	ARL4A	0.001959106	0.032833689	0.000225296	0.002674963	2990464
X2604390	ARL4C	0.875601202	0.672729956	0.768441438	0.531356631	2604390
X3237548	ARL5B	0.03143497	0.119658204	0.976125126	0.590777143	3237548
X3683037	ARL6IP1	0.301190782	0.131990415	0.104995997	0.176908337	3683037
X2548776	ARL6IP2	0.658227853	0.103504324	0.772696138	0.532551333	2548776
X3435681	ARL6IP4	0.317653977	-0.06463988	0.154715906	0.222671622	3435681
X2628682	ARL6IP5	0.001753625	0.097566453	3.80E-07	2.82E-05	2628682
X2510884	ARL6IP6	0.0060833	0.00761173	0.001628395	0.011003296	2510884
X2451139	ARL8A	0.00032822	0.009552957	0.026793569	0.074141008	2451139
X2608765	ARL8B	0.06086213	0.120440293	0.403398977	0.387025798	2608765
X3138414	ARMC1	0.308834516	0.205609796	0.80998656	0.543807887	3138414
X3017080	ARMC10	0.025343451	0.086383133	0.339677945	0.351698843	3017080
X3657168	ARMC5	0.21454224	-0.033352665	0.225312712	0.279055048	3657168
X3825496	ARMC6	0.652529847	-0.114605975	0.457212363	0.412737258	3825496
X3734683	ARMC7	0.256928772	-0.063713042	0.720679633	0.515343811	3734683
X2644461	ARMC8	0.362176944	0.172789858	0.230320654	0.28252025	2644461
X2531779	ARMC9	0.011770354	0.10571432	0.02250546	0.065604407	2531779
X4015884	ARMCX2	0.139070862	0.008363043	0.490836076	0.428313955	4015884
X3984945	ARMCX3	0.0081593	0.044364177	0.016784869	0.053707055	3984945
X3985218	ARMCX5	0.022031511	0.075086909	0.160553494	0.228621533	3985218
X4015838	ARMCX6	0.535434104	0.158742655	0.27381226	0.312837742	4015838
X2623139	ARMET	0.194715161	0.022849	0.627510411	0.482384105	2623139
X2434633	ARNT	0.003290691	0.152466394	0.004856015	0.023533844	2434633
X3321150	ARNTL	0.393639563	-0.092109137	0.796220845	0.539983075	3321150
X3409127	ARNTL2	0.425390829	0.186636136	0.571515788	0.462217894	3409127
X3078948	ARP11	0.275306158	0.138805817	0.010204922	0.038165637	3078948
X3014671	ARPC1A	0.953300794	0.036300877	0.084468392	0.154711685	3014671
X3014714	ARPC1B	0.724206958	0.149454996	0.808335267	0.543807887	3014714
X2527606	ARPC2	0.004911634	0.11966867	5.51E-06	0.000191919	2527606
X2609960	ARPC4	0.443259062	-0.006905188	0.209244701	0.267744728	2609960
X2447454	ARPC5	0.00169921	0.118116047	0.028029819	0.076316102	2447454
X3188993	ARPC5L	0.852501952	0.146578577	0.611847758	0.477150863	3188993
X3624697	ARPP-19	0.204495708	0.173595019	0.120767056	0.192621507	3624697
X3382216	ARRB1	0.051120075	0.033061096	0.001139741	0.008782021	3382216
X3707095	ARRB2	1.41E-06	-0.083448628	1.82E-07	1.64E-05	3707095
X3195363	ARRDC1	0.547017127	-0.017179025	0.353710628	0.359806311	3195363
X3824713	ARRDC2	1.15E-08	-0.104737451	0.000980131	0.007920009	3824713
X2866704	ARRDC3	0.448292648	-0.100371536	0.199470373	0.260059969	2866704
X3015941	ARS2	0.040619304	0.029414384	0.64260233	0.487837786	3015941
X3966143	ARSA	2.98E-07	-0.028886596	3.13E-05	0.000672992	3966143
X2863964	ARSB	0.000227974	-0.002386949	0.000648881	0.005789251	2863964
X3997738	ARSD	0.581804023	0.293794408	0.592960047	0.47005181	3997738
X3732793	ARSG	0.056599297	0.045178678	0.082850116	0.152663797	3732793
X2385095	ARV1	0.016915101	0.197853523	0.019315433	0.059042249	2385095
X3952956	ARVCF	0.025425028	-0.071503708	0.089041524	0.159871726	3952956
X4003155	ARX	0.653421154	-0.049061017	0.649980466	0.490884312	4003155
X3126087	ASAH1	1.32E-06	0.294276273	0.004022767	0.02078761	3126087
X2534865	ASB1	0.39680566	0.086251642	0.233315906	0.284582737	2534865
X3722806	ASB16	0.221059606	0.013215167	0.005380992	0.025216101	3722806
X3577443	ASB2	0.098657048	0.02756393	0.822751569	0.548674854	3577443
X2553192	ASB3	0.330647654	0.075958322	0.809517035	0.543807887	2553192
X2553262	ASB3	0.737770967	0.041315407	0.925269199	0.578460206	2553262
X3227014	ASB6	0.855096999	0.147588069	0.143813558	0.213750771	3227014
X3611506	ASB7	0.242531466	0.161020742	0.521273391	0.441773269	3611506
X3453036	ASB8	0.171728892	0.096025179	0.09656646	0.168044701	3453036
X3293887	ASCC1	0.11408947	0.122183976	0.889540145	0.568651033	3293887
X3957003	ASCC2	0.615108604	-0.011929242	0.075219403	0.143654559	3957003
X2966636	ASCC3	0.001964939	-0.102724982	0.000124854	0.001757359	2966636
X2565262	ASCC3L1	0.059157932	0.008732564	0.980385323	0.592041685	2565262
X3429008	ASCL1	0.041107767	0.683487213	0.692237252	0.505798965	3429008
X2923359	ASF1A	0.07203083	0.143108579	0.097649228	0.169322563	2923359
X3852565	ASF1B	0.149266559	-0.088399052	0.260541435	0.304136993	3852565
X3743371	ASGR1	0.958774961	-0.040689241	0.869762464	0.563585177	3743371
X2437417	ASH1L	0.10102326	0.196258978	0.004724643	0.023025972	2437417
X3094447	ASH2L	0.501203106	0.235648174	0.387526535	0.378675723	3094447
X3882823	ASIP	0.211097508	-0.05826963	0.563322298	0.45876161	3882823
X3005363	ASL	0.0199027	0.034489367	0.026429896	0.073342894	3005363
X3821847	ASNA1	0.273756099	0.034199952	0.006631959	0.029204234	3821847
X3062576	ASNS	3.28E-08	-0.011402825	2.94E-05	0.000648726	3062576
X2519860	ASNSD1	0.29177141	0.258694025	0.111084894	0.183185289	2519860
X3137530	ASPH	0.722139662	0.344605315	0.695790978	0.506987591	3137530
X3940992	ASPHD2	0.204068073	0.082466678	0.635491551	0.485237007	3940992
X2449559	ASPM	0.439163415	0.195759912	0.004466256	0.022081398	2449559
X3738353	ASPSCR1	0.395974167	-0.049409391	0.908761496	0.573551144	3738353
X3333443	ASRGL1	0.414801568	-0.08272417	0.07945862	0.1489418	3333443
X2695295	ASTE1	0.297104166	0.132195439	0.467986559	0.41788336	2695295
X2565099	ASTL	0.003694948	-0.068154515	0.048311577	0.108816075	2565099
X3881874	ASXL1	0.475854811	-0.065234755	0.72066016	0.515343811	3881874
X2544925	ASXL2	0.330395914	0.021834331	0.937854505	0.581516241	2544925
X3299255	ATAD1	0.023544144	0.129126419	0.484155236	0.425435883	3299255
X3151534	ATAD2	0.625993073	0.203382214	0.137291666	0.208605828	3151534
X2544012	ATAD2B	0.176157689	0.051372223	0.515852863	0.439248239	2544012
X2315951	ATAD3A	0.788826677	-0.193456626	0.137284302	0.208605828	2315951
X2315918	ATAD3C	0.58428181	0.050871081	0.077126267	0.146008933	2315918
X3716893	ATAD5	0.560230677	0.169869788	0.113546705	0.185348128	3716893
X3310413	ATE1	0.836944604	0.152435339	0.702611715	0.509275879	3310413
X3414695	ATF1	0.010357303	0.093978476	0.005022961	0.024058818	3414695
X2588066	ATF2	0.684773992	0.035943013	0.360522204	0.363587614	2588066
X2379132	ATF3	0.145248123	0.039488774	0.536600726	0.448344299	2379132
X3945914	ATF4	0.955030768	-0.23481227	0.201031021	0.261395399	3945914
X3839103	ATF5	0.000529156	-0.331749873	0.016706259	0.053587459	3839103
X2363919	ATF6	0.015579155	0.068465623	2.29E-05	0.000556279	2363919
X3456260	ATF7	0.131791972	0.040656649	0.103480081	0.175301121	3456260
X3406015	ATF7IP	0.015511967	-0.045749576	0.000177186	0.002235685	3406015
X3647827	ATF7IP2	0.192226176	0.164746275	0.016346221	0.052801834	3647827
X2818212	ATG10	0.086194615	-0.023564107	0.016107767	0.052204581	2818212
X3769779	ATG12	0.00010297	0.036979464	0.010746774	0.039640766	3769779
X2871923	ATG12	0.738712058	-0.007621664	0.826217543	0.54944941	2871923
X2532793	ATG16L1	0.848949023	0.140381045	0.805796617	0.542878761	2532793
X3578278	ATG2B	0.44895536	0.130928561	0.825269537	0.549269343	3578278
X2688759	ATG3	0.15350711	0.08688731	0.148963153	0.217809181	2688759
X3986672	ATG4A	7.49E-05	0.201910334	2.99E-05	0.000656557	3986672
X2339511	ATG4C	0.404816421	0.275175226	0.181336557	0.246001364	2339511
X3820571	ATG4D	0.602030156	-0.055719922	0.616991664	0.479197443	3820571
X2967550	ATG5	0.688592439	0.166124617	0.054647375	0.117386788	2967550
X2610732	ATG7	0.331513318	0.062987922	0.915010125	0.575355644	2610732
X2599955	ATG9A	0.089438226	-0.058841574	0.089071139	0.159888084	2599955
X3079257	ATG9B	0.500784948	-0.005321249	0.129614743	0.201174847	3079257
X3315607	ATHL1	0.982301429	0.019566758	0.521232889	0.441773269	3315607
X2526759	ATIC	0.080599336	0.023800355	0.00018948	0.00235924	2526759
X3376560	ATL3	0.060221924	0.028093406	0.105103368	0.176974527	3376560
X3376556	ATL3	0.144265562	-0.001730437	0.483737397	0.425116626	3376556
X3347658	ATM	0.719195025	0.078959559	0.585684939	0.467740735	3347658
X3670668	ATMIN	0.211062705	-0.01584978	0.081961626	0.151991351	3670668
X3403045	ATN1	0.449178478	-0.052064214	0.425547309	0.398308544	3403045
X2491788	ATOH8	0.898645102	-0.002828027	0.790742473	0.538372643	2491788
X2882196	ATOX1	0.268609035	-0.108033529	0.417974291	0.394392067	2882196
X2726072	ATP10D	8.21E-05	0.247521144	3.73E-05	0.000764679	2726072
X2654815	ATP11B	0.592782231	0.077680202	0.107408851	0.179692469	2654815
X2654855	ATP11B	0.288618553	0.206361305	0.164225294	0.231780383	2654855
X4024160	ATP11C	0.745391153	0.16162111	0.770138986	0.532058631	4024160
X3855910	ATP13A1	0.000930345	-0.084622894	0.082092291	0.152025538	3855910
X2398736	ATP13A2	0.195733153	0.097285601	0.000383489	0.004051964	2398736
X2711644	ATP13A3	0.439335454	0.073751039	0.156106685	0.224259356	2711644
X2353477	ATP1A1	0.167492699	-0.012640512	0.072361606	0.14020819	2353477
X2366422	ATP1B1	0.01400303	0.456973623	0.050005436	0.111091034	2366422
X3708938	ATP1B2	0.248303591	-0.194024497	0.524755071	0.443566948	3708938
X2645764	ATP1B3	0.876834746	0.069731844	0.059347567	0.12395765	2645764
X3431483	ATP2A2	0.003738974	0.076000935	0.149319753	0.218137114	3431483
X3741800	ATP2A3	3.59E-06	-0.020483438	0.001311019	0.009624027	3741800
X3464983	ATP2B1	0.439803121	0.100478111	0.296564442	0.327229837	3464983
X2375706	ATP2B4	0.447583332	-0.117618826	0.000619402	0.005616204	2375706
X2642325	ATP2C1	0.729447808	0.233094081	0.028814376	0.077692633	2642325
X3859832	ATP4A	0.000111901	-0.061132044	0.009269093	0.035995022	3859832
X3806253	ATP5A1	0.004110284	0.065911418	0.005164773	0.024557055	3806253
X3458033	ATP5B	0.476838701	0.063270024	0.070208515	0.137552178	3458033
X3234140	ATP5C1	0.906138161	0.094977547	0.809869916	0.543807887	3234140
X3815610	ATP5D	0.927156142	-0.059838481	0.885714137	0.567694482	3815610
X3911795	ATP5E	0.848318029	-0.057708931	0.859998535	0.561081611	3911795
X3725456	ATP5G1	0.185010366	-0.08465204	0.654235656	0.492476243	3725456
X3456313	ATP5G2	0.460727754	-0.041684734	0.556560584	0.456113117	3456313
X2588127	ATP5G3	0.034323919	-0.132647906	0.101763227	0.173721458	2588127
X3770563	ATP5H	0.613149863	-0.056578783	0.339637051	0.351698843	3770563
X2756497	ATP5I	0.227567287	-0.094848242	0.299054603	0.328397534	2756497
X3927175	ATP5J	0.000458984	0.106858758	0.117709833	0.189669319	3927175
X3351359	ATP5L	0.09664034	0.081238282	0.074525979	0.142987505	3351359
X3929931	ATP5O	0.844460664	0.003293153	0.757648195	0.528013744	3929931
X3535125	ATP5S	0.746024365	0.108961973	0.764287156	0.530117725	3535125
X3863087	ATP5SL	0.699100794	-0.014394253	0.816491561	0.546343505	3863087
X4037638	ATP6	0.494442506	-0.460877429	0.841543263	0.554890745	4037638
X3996381	ATP6AP1	0.151138942	-0.012179642	0.23403074	0.284967284	3996381
X3974556	ATP6AP2	5.09E-06	0.080543082	1.98E-08	2.98E-06	3974556
X2333658	ATP6V0B	0.448877336	-0.007412098	0.173770549	0.239826204	2333658
X3644887	ATP6V0C	0.007292075	-0.031339238	0.187393581	0.251030228	3644887
X3695699	ATP6V0D1	7.94E-05	-0.249142114	4.13E-05	0.000821693	3695699
X2841284	ATP6V0E1	0.258551918	0.091733594	0.000549107	0.005180467	2841284
X3031181	ATP6V0E2	0.798914761	0.087391234	0.360959364	0.363850893	3031181
X2636589	ATP6V1A	0.004777611	0.22492097	0.000246753	0.002837926	2636589
X3088544	ATP6V1B2	0.026412138	0.247478903	0.400188676	0.38537074	3088544
X3110171	ATP6V1C1	0.648761461	0.320798195	0.039757429	0.096099877	3110171
X3569200	ATP6V1D	0.760720804	0.206351281	0.221139987	0.276629794	3569200
X3951887	ATP6V1E1	0.328443964	0.120500792	0.372675316	0.37038316	3951887
X2551651	ATP6V1E2	0.366075358	0.126092988	0.916071108	0.575675157	2551651
X3023211	ATP6V1F	0.118567047	-0.016458194	0.096802814	0.168228984	3023211
X3186191	ATP6V1G1	0.505403921	0.030905929	0.655838983	0.493064379	3186191
X2949038	ATP6V1G2	0.043261691	-0.012244453	0.738200471	0.521640003	2949038
X3135452	ATP6V1H	0.503812973	0.106800942	0.849985835	0.557959258	3135452
X3982423	ATP7A	0.574095616	0.13128425	0.502204395	0.433374332	3982423
X2767378	ATP8A1	0.16156085	0.136100102	0.49523235	0.43046422	2767378
X2360206	ATP8B2	0.003523363	-0.284440745	0.873847545	0.565202201	2360206
X3795045	ATP9B	0.001281972	0.114892629	0.0052208	0.024732963	3795045
X3748126	ATPAF2	0.058652045	0.005871308	0.826660946	0.549491899	3748126
X3868905	ATPBD3	0.060591065	-0.198158743	0.088883096	0.159723533	3868905
X3617920	ATPBD4	0.499363659	0.130857237	0.710992081	0.512312394	3617920
X2327375	ATPIF1	0.070074838	0.027092004	0.014795687	0.049252455	2327375
X2698844	ATR	0.030835299	0.116404109	0.000157728	0.002060173	2698844
X2621705	ATRIP	0.835218925	-0.041258635	0.979567332	0.591924578	2621705
X3874313	ATRN	0.000318539	-0.02711451	0.00153493	0.010612559	3874313
X4013224	ATRX	0.058679384	0.227717787	0.144218669	0.214134625	4013224
X2943434	ATXN1	0.164709938	0.157167438	0.143108878	0.213085016	2943434
X3948754	ATXN10	0.238364265	-0.036645903	0.047804789	0.10810387	3948754
X3471588	ATXN2	0.504091273	-0.035696554	0.585420635	0.46763022	3471588
X3654859	ATXN2L	5.92E-06	-0.052314114	0.000185399	0.002316821	3654859
X3576889	ATXN3	0.98013283	0.118236048	0.001333665	0.009692055	3576889
X2627390	ATXN7	0.199040705	0.020782506	0.515559503	0.439248239	2627390
X3066496	ATXN7L1	0.391538914	-0.089720135	0.19881438	0.25953564	3066496
X2350741	ATXN7L2	0.071729992	-0.058047815	0.017312435	0.054944207	2350741
X3214359	AUH	0.012023437	0.115858385	0.239187088	0.288628815	3214359
X2560254	AUP1	0.998324813	-0.084634722	0.118540436	0.190351697	2560254
X2456849	AURKA	0.922621624	0.041442802	0.027911434	0.07609412	2456849
X3910785	AURKA	0.347361453	0.245510266	0.353947051	0.359841993	3910785
X3744263	AURKB	5.28E-06	-0.030677035	3.55E-06	0.000140558	3744263
X3843122	AURKC	0.446321165	-0.084366226	0.920821845	0.577150707	3843122
X3006572	AUTS2	0.790792881	-0.380619502	0.439744021	0.404954545	3006572
X3617170	AVEN	0.014775535	-0.051408102	0.573918331	0.463040639	3617170
X3302495	AVPI1	0.353037038	-0.028597951	0.316758289	0.339425543	3302495
X3675047	AXIN1	0.000289597	-0.040000349	0.025106955	0.070600864	3675047
X2669930	AXUD1	4.46E-05	-0.211848765	2.72E-05	0.000620498	2669930
X4028512	AYP1p1	0.724828652	0.085833294	0.747400794	0.524254771	4028512
X2667181	AZI2	0.116103577	0.00926788	0.980017492	0.592039893	2667181
X3147591	AZIN1	0.517048031	0.112182351	0.208235404	0.266995373	3147591
X3815210	AZU1	0.218862304	-0.13070765	0.945922832	0.583410819	3815210
X3592023	B2M	0.895247012	0.095818786	0.005796852	0.026605272	3592023
X2461891	B3GALNT2	0.003653078	0.245902505	0.352663896	0.359380864	2461891
X2903574	B3GALT4	0.396439392	0.03057424	0.109778308	0.182171316	2903574
X2315633	B3GALT6	0.159908546	-0.025897909	0.507905666	0.435909435	2315633
X3484296	B3GALTL	0.788519066	-0.074637392	0.216618816	0.273367507	3484296
X3375935	B3GAT3	0.228248731	-0.168095584	0.883022424	0.567095152	3375935
X2484841	B3GNT2	0.002115953	0.149528797	0.010193446	0.038158365	2484841
X2531908	B3GNT7	0.000304449	0.181822482	0.005606353	0.025991023	2531908
X3775425	B3GNTL1	0.675483635	-0.010859594	0.027941324	0.076101732	3775425
X2333678	B4GALT2	0.111206075	-0.176398913	0.136609907	0.208185266	2333678
X2440664	B4GALT3	0.000616449	-0.043728368	0.003923377	0.020398642	2440664
X2690776	B4GALT4	0.155917134	0.196041759	0.420852468	0.39600571	2690776
X3908963	B4GALT5	0.44933845	-0.076276682	0.45843182	0.413132782	3908963
X3803120	B4GALT6	0.40714649	-0.113929324	0.066821988	0.133263601	3803120
X2843283	B4GALT7	0.246946213	-0.116257246	0.299752611	0.328608713	2843283
X3748767	B9D1	0.709395788	-0.128616607	0.28229705	0.318287999	3748767
X3863046	B9D2	0.874036701	-0.020529461	0.592026953	0.469647832	3863046
X3917305	BACH1	0.008262354	0.124364362	0.256812798	0.301546969	3917305
X3334415	BAD	0.089033487	-0.139341126	0.112311169	0.184274025	3334415
X3376832	BAD	0.676049667	-0.09929449	0.435248365	0.402986799	3376832
X3203482	BAG1	0.235214864	-0.028097401	0.626362729	0.482080933	3203482
X2911372	BAG2	0.471935187	-0.004201066	0.517753344	0.440205007	2911372
X3267314	BAG3	0.771246853	-0.150232355	0.415075995	0.393132013	3267314
X3094494	BAG4	0.118475447	0.042520489	0.218179451	0.274474197	3094494
X3580791	BAG5	0.640559697	0.189607816	0.49939592	0.432012532	3580791
X3080033	BAGE2	0.075381342	0.038228933	0.354110847	0.359914667	3080033
X3589947	BAHD1	0.986428416	-0.105995715	0.660865971	0.495172758	3589947
X3119017	BAI1	0.234869358	-0.028794405	0.700193473	0.508336362	3119017
X2404693	BAI2	0.692328308	-0.060896988	0.494320587	0.430066053	2404693
X3062868	BAIAP2L1	0.023389222	-1.015371602	0.007751762	0.03226669	3062868
X3960356	BAIAP2L2	0.578232669	-0.025507234	0.303592078	0.33092655	3960356
X3643752	BAIAP3	0.974062429	-0.041539487	0.867309974	0.562939825	3643752
X2950753	BAK1	0.567180849	-0.02807552	0.903277225	0.572597635	2950753
X3240452	BAMBI	0.053699428	0.232732845	0.110266778	0.182565023	3240452
X3335885	BANF1	0.905629525	-0.012058967	0.471338176	0.418512171	3335885
X2737596	BANK1	0.661578917	-0.195124767	0.76750588	0.53103935	2737596
X3673091	BANP	0.012862671	-0.069919694	0.014605907	0.048839238	3673091
X2676092	BAP1	0.100253536	-0.020805417	0.7062727	0.510789546	2676092
X2598099	BARD1	0.581387702	0.092218675	0.984808896	0.593032809	2598099
X3215395	BARX1	0.152690403	-0.00542403	0.37280294	0.370415578	3215395
X2803329	BASP1	0.002839604	0.059601784	0.011020118	0.040249201	2803329
X2902463	BAT2	0.076533495	-0.08995626	0.000365292	0.003880725	2902463
X2367154	BAT2D1	0.29706801	0.026383322	0.528471609	0.444903441	2367154
X2949148	BAT3	0.102331638	-0.098257347	0.789732419	0.538215626	2949148
X2949210	BAT4	0.546287723	0.086613941	0.83733172	0.553349123	2949210
X2949256	BAT5	0.003446033	-0.03013929	0.005727785	0.026365874	2949256
X3544605	BATF	0.022758412	-0.143508638	0.004313831	0.021742309	3544605
X3377358	BATF2	0.470097018	-0.013219651	0.27857785	0.316243767	3377358
X2454818	BATF3	0.00028326	-0.037025688	0.00052502	0.005066798	2454818
X3838067	BAX	0.005660097	-0.078870472	7.29E-05	0.001197502	3838067
X3560711	BAZ1A	0.001501877	0.167972841	0.001940268	0.012411575	3560711
X3056044	BAZ1B	0.112850852	0.186097374	0.002139589	0.013262291	3056044
X3457947	BAZ2A	0.097686534	-0.031182889	0.61258488	0.477315559	3457947
X2583014	BAZ2B	0.010114131	-0.121277547	0.196465186	0.25740625	2583014
X3866435	BBC3	0.037139763	-0.104428866	0.896465074	0.570645233	3866435
X3336277	BBS1	0.164184384	-0.104067857	0.173168549	0.239376674	3336277
X3336238	BBS1	0.020627287	-0.006090462	0.258098384	0.302558807	3336238
X3692928	BBS2	0.498884751	0.168498945	0.72472809	0.516992341	3692928
X3600960	BBS4	0.53894572	0.09772024	0.408005574	0.389558289	3600960
X2634965	BBX	0.234026046	0.118845463	0.746812974	0.524021913	2634965
X2361635	BCAN	0.783860732	-0.000714211	0.039873204	0.096230577	2361635
X3018535	BCAP29	0.427106048	0.218801584	0.001896414	0.012261812	3018535
X4026669	BCAP31	0.043485197	0.137172352	0.001577487	0.010799682	4026669
X3699426	BCAR1	0.182805133	0.056393924	0.552780231	0.454615729	3699426
X2423422	BCAR3	0.3671565	-0.106015181	0.323217647	0.342907224	2423422
X3729569	BCAS3	0.082897431	-0.076049023	0.096567471	0.168044701	3729569
X3888850	BCAS4	4.44E-05	-0.075830913	0.033923951	0.086456626	3888850
X3447694	BCAT1	0.002585962	-0.531000598	0.000107301	0.001583375	3447694
X3867415	BCAT2	0.960968369	-0.086058525	0.780590445	0.534590159	3867415
X3269662	BCCIP	0.263774694	0.177183169	0.332869983	0.348033592	3269662
X3454147	BCDIN3D	0.000935256	0.068959946	0.100161337	0.17179171	3454147
X3834176	BCKDHA	0.329587261	-0.111315239	0.788018075	0.537478158	3834176
X2914820	BCKDHB	0.427570672	0.033029328	0.653041198	0.492147224	2914820
X3656829	BCKDK	0.00016133	-0.067271231	0.000340705	0.003684782	3656829
X2420808	BCL10	0.410344814	0.069140582	0.061177808	0.126471054	2420808
X2554975	BCL11A	0.745743424	-0.235046406	0.034472781	0.087530506	2554975
X3811339	BCL2	3.96E-06	0.033304354	0.508982923	0.43628866	3811339
X3635198	BCL2A1	0.001372932	-0.079886441	0.003820406	0.02007449	3635198
X3902489	BCL2L1	7.55E-08	-0.036968827	1.21E-06	6.50E-05	3902489
X3624410	BCL2L10	0.293805254	-0.236899046	0.333011444	0.348134818	3624410
X2500275	BCL2L11	0.002287619	0.360105162	0.014593685	0.048819306	2500275
X3838795	BCL2L12	0.091224654	-0.02044697	0.47233666	0.419207809	3838795
X3936256	BCL2L13	0.200220241	-0.039167526	0.018335552	0.05712182	3936256
X3529064	BCL2L2	0.067398055	0.119327903	0.115302424	0.187195222	3529064
X3835726	BCL3	0.0173728	-0.132016857	0.11202443	0.18405767	3835726
X3056108	BCL7B	0.595784254	0.079253063	0.52809522	0.444847221	3056108
X3688038	BCL7C	0.219120006	-0.019998775	0.686256192	0.504082195	3688038
X2356818	BCL9	0.000885483	-0.028879149	0.0063327	0.02832203	2356818
X3393993	BCL9L	0.182142697	-0.067199454	0.552704828	0.454615729	3393993
X2975680	BCLAF1	0.696746256	0.217668413	0.950425748	0.584687204	2975680
X4005392	BCOR	0.004229196	0.168980477	0.001407497	0.010041448	4005392
X3990616	BCORL1	0.164978337	0.02255272	0.407891688	0.389544947	3990616
X3939183	BCR	0.142793655	-0.048585271	0.12148127	0.193361849	3939183
X3937943	BCR	0.83952293	0.052119919	0.767109716	0.530953692	3937943
X2527939	BCS1L	0.720621562	0.009565111	0.250064225	0.296748824	2527939
X2713382	BDH1	0.110605232	-0.067760284	0.023741669	0.068124882	2713382
X2814527	BDP1	0.412249312	0.332058618	0.795018458	0.539744141	2814527
X3758157	BECN1	0.001661565	-0.006489542	0.01755471	0.055536657	3758157
X3061651	BET1	0.590312135	0.30541999	0.805602055	0.542878761	3061651
X3357723	BET1L	0.233752154	-0.071550557	0.615220325	0.478419665	3357723
X3649245	BFAR	0.055318297	0.14272141	0.032497901	0.084161498	3649245
X2643095	BFSP2	0.382643288	0.029117947	0.786312224	0.536670505	2643095
X2361401	BGLAP	0.136382577	0.200923979	0.004915562	0.023729134	2361401
X3995633	BGN	0.264307829	-0.026562083	0.029167597	0.078320049	3995633
X2608725	BHLHB2	5.65E-06	-0.211757731	0.002658302	0.015538798	2608725
X3448088	BHLHB3	0.367829456	0.269192914	0.442463778	0.405812604	3448088
X3101153	BHLHB5	0.382851599	0.352581117	0.09650821	0.168044701	3101153
X3014227	BHLHB8	0.006150182	-0.323527496	0.158214741	0.226079872	3014227
X3410445	BICD1	0.008692999	-0.029393888	0.021273935	0.063174233	3410445
X3214984	BICD2	0.071668308	-0.083747721	0.78075515	0.534609052	3214984
X3951927	BID	0.482839811	-0.111857718	0.142620326	0.212877619	3951927
X3947604	BIK	0.372209029	-0.061785285	0.978900005	0.591811489	3947604
X2574646	BIN1	0.026346148	0.352662422	0.931036321	0.58005233	2574646
X3454841	BIN2	0.040097872	0.060171378	0.664344324	0.496490914	3454841
X3127523	BIN3	0.229619752	-0.049562548	0.511208539	0.437475058	3127523
X3346584	BIRC2	0.042870391	0.044716995	0.536616483	0.448344299	3346584
X3346548	BIRC3	0.421718564	0.014140968	0.565631541	0.459418858	3346548
X3736290	BIRC5	0.777406207	0.090356234	0.157286593	0.225166221	3736290
X2476219	BIRC6	0.138138791	0.091937188	0.003906579	0.020371835	2476219
X3893250	BIRC7	0.001887007	-0.107451095	0.730620328	0.519231876	3893250
X3499585	BIVM	0.527777679	0.052154431	0.883108225	0.567095152	3499585
X3904928	BLCAP	0.24285888	0.062018165	0.3889495	0.379663319	3904928
X3085990	BLK	0.965792705	-0.190213133	0.333141027	0.348141909	3085990
X3608298	BLM	0.688813632	0.105710466	0.143784305	0.213750771	3608298
X3751830	BLMH	0.138869926	0.049546631	0.395431233	0.382418629	3751830
X3301713	BLNK	0.018100439	0.04724567	0.491467085	0.428680298	3301713
X3416909	BLOC1S1	0.208412201	-0.019735143	0.589961022	0.469138067	3416909
X3303392	BLOC1S2	0.000278068	0.098772179	1.18E-08	2.07E-06	3303392
X3836135	BLOC1S3	0.386137179	-0.090533782	0.675139665	0.499816338	3836135
X2999544	BLVRA	0.000776195	0.15522531	0.058513092	0.1229507	2999544
X3862661	BLVRB	0.001419753	-0.004739482	0.044721164	0.103376233	3862661
X2366490	BLZF1	0.426280757	0.265876493	0.475750265	0.420991627	2366490
X3619229	BMF	0.385301663	0.110370876	0.067503485	0.133971702	3619229
X3238491	BMI1	0.00617688	0.180218358	0.000820428	0.006946236	3238491
X2732942	BMP2K	0.848327154	-0.015944234	0.768704033	0.531491077	2732942
X2893895	BMP6	1.58E-07	0.172552904	0.000311223	0.003437442	2893895
X2408062	BMP8A	0.167534205	-0.165213017	0.075000956	0.143501264	2408062
X2331511	BMP8A	0.871660001	-0.114350462	0.898836596	0.571140325	2331511
X3256074	BMPR1A	0.246590169	0.37208157	0.063235189	0.128596308	3256074
X2523213	BMPR2	0.002577463	0.042479821	0.001593656	0.010843737	2523213
X3243708	BMS1	0.258889505	0.384622696	0.414255289	0.392784073	3243708
X2841528	BNIP1	0.146902112	0.039742734	0.356053827	0.360917326	2841528
X3627076	BNIP2	0.960794729	0.16350179	0.116311278	0.188167103	3627076
X3091000	BNIP3L	1.93E-06	-0.123878029	0.001648483	0.01108142	3091000
X2536625	BOK	0.035050968	-0.027092108	0.123313585	0.194846529	2536625
X2357961	BOLA1	0.097737207	0.014336259	0.140607202	0.211196468	2357961
X3158190	BOP1	0.969936644	-0.033597417	0.793525216	0.539421635	3158190
X3025500	BPGM	0.137407693	0.278604539	0.011035864	0.040268987	3025500
X2892393	BPHL	0.307308892	-0.17482972	0.091809031	0.163001642	2892393
X2456805	BPNT1	0.010308887	0.005811149	0.001318848	0.009630283	2456805
X3732448	BPTF	0.968535611	-0.038816062	0.783780685	0.535692894	3732448
X3076340	BRAF	0.072741963	0.131439198	0.172632777	0.238985341	3076340
X3471704	BRAP	0.418868748	0.173788304	0.052415842	0.114484946	3471704
X3758317	BRCA1	0.517824061	0.178453367	0.879829053	0.566446095	3758317
X3484641	BRCA2	0.587327379	0.24877669	0.500230284	0.432494414	3484641
X2842429	BRCC3	0.615212056	0.04192205	0.248038618	0.295113295	2842429
X3996755	BRCC3	0.2658684	0.286329983	0.894308944	0.569877516	3996755
X3965314	BRD1	0.791284796	-0.018573752	0.36341777	0.365091254	3965314
X2903343	BRD2	0.397884295	0.025745565	0.012201314	0.04315194	2903343
X3229042	BRD3	0.111358794	-0.011758034	0.140070255	0.210611613	3229042
X3853193	BRD4	0.000536964	-0.198744891	3.96E-05	0.000796344	3853193
X2877257	BRD8	0.048484201	0.069989965	0.982117536	0.592508396	2877257
X2845591	BRD9	0.92089299	0.019482711	0.359048061	0.362804774	2845591
X2474791	BRE	0.07120038	0.090705789	0.945628421	0.583335733	2474791
X3581515	BRF1	0.003028633	0.044032217	0.013049236	0.045210845	3581515
X3131720	BRF2	0.408458073	0.095943144	0.937503664	0.581464142	3131720
X3014229	BRI3	2.33E-05	-0.207607085	0.032885115	0.084854292	3014229
X3436544	BRI3BP	0.942773323	0.128839695	0.636616851	0.485752308	3436544
X3765580	BRIP1	0.124028037	0.010253792	0.871949513	0.564439488	3765580
X3378210	BRMS1	0.0468412	-0.076833538	0.078217208	0.147363905	3378210
X3532560	BRMS1L	0.00067649	0.210052101	1.09E-06	6.14E-05	3532560
X2442858	BRP44	0.188831452	0.275925072	0.437955927	0.403885255	2442858
X2984616	BRP44L	0.788555456	0.222938406	0.088767943	0.159637821	2984616
X2609870	BRPF1	0.533690789	0.065176186	0.724281446	0.516815562	2609870
X3842059	BRSK1	0.798269568	-0.042586818	0.85370028	0.558983562	3842059
X3316834	BRSK2	0.439763065	-0.065524238	0.542065457	0.450531554	3316834
X3632107	BRUNOL6	0.06106816	0.014448158	0.030419339	0.080421087	3632107
X3932148	BRWD1	0.441433879	0.025891133	0.301197821	0.329405772	3932148
X3267678	BRWD2	0.637173303	0.053144889	0.55061236	0.454438356	3267678
X4013730	BRWD3	0.374036785	0.031467429	0.154337631	0.222455666	4013730
X3376054	BSCL2	0.010233755	-0.126200993	0.008523751	0.034050213	3376054
X2405036	BSDC1	0.331060015	0.034533068	0.926149665	0.578626086	2405036
X3815014	BSG	0.154867974	0.03582292	0.000240428	0.00277337	3815014
X3185593	BSPRY	0.048609692	-0.083439992	0.21458291	0.271548669	3185593
X3854454	BST2	0.000329289	0.032706554	0.000108017	0.001583375	3854454
X3257938	BTAF1	0.137107093	-0.011375214	0.503499291	0.433925508	3257938
X3636470	BTBD1	0.124881753	0.04703441	0.245193334	0.292840338	3636470
X3363645	BTBD10	0.01520662	0.132725553	0.494046115	0.430008322	3363645
X3677702	BTBD12	0.078331162	0.021623945	0.52425579	0.443289073	3677702
X3229628	BTBD14A	0.620666398	-0.02143991	0.033902183	0.086456626	3229628
X3822195	BTBD14B	0.51884655	-0.077324548	0.180075422	0.245004296	3822195
X3845620	BTBD2	0.001041962	-0.157464154	0.00853654	0.034066399	3845620
X3876645	BTBD3	0.646957605	-0.178423633	0.008268312	0.033480601	3876645
X3554592	BTBD6	0.353060597	0.062600774	0.100056223	0.171777344	3554592
X3577277	BTBD7	0.969553096	0.109702801	0.033920202	0.086456626	3577277
X2952497	BTBD9	0.005638878	0.043453934	0.007787048	0.032367483	2952497
X2612401	BTD	0.001996296	0.095756464	0.06033206	0.125306426	2612401
X2815331	BTF3	0.168289151	0.028978765	0.128522769	0.200077361	2815331
X2553771	BTF3	0.177084869	0.18134475	0.8508925	0.558082337	2553771
X2336271	BTF3L4	0.413630017	0.120647484	0.035112144	0.088683304	2336271
X3465409	BTG1	0.00966518	-0.024120798	0.681121637	0.502147241	3465409
X2375664	BTG2	0.006599542	-0.045742335	0.003488993	0.018959074	2375664
X3926080	BTG3	0.216911933	0.06375907	0.332466537	0.347938338	3926080
X4015709	BTK	0.97740882	0.105626389	0.02168205	0.063902127	4015709
X2688717	BTLA	0.007082878	0.32970556	0.005190491	0.024649276	2688717
X2899437	BTN2A1	0.054022442	0.263269006	0.671023789	0.498710536	2899437
X2899340	BTN2A2	0.628607689	0.075635695	0.551036578	0.454499844	2899340
X2899393	BTN2A3	0.820701434	0.106560236	0.888090921	0.568190402	2899393
X2899372	BTN3A1	0.002761556	0.153721504	0.169672484	0.236428526	2899372
X2899298	BTN3A2	0.31782933	0.251152302	0.595396858	0.471106199	2899298
X2899333	BTN3A2	0.35390032	0.202353864	0.8792985	0.566422436	2899333
X2899413	BTN3A3	0.269181364	0.041127867	0.92694498	0.578848288	2899413
X2949993	BTNL2	0.908770246	-0.076023253	0.688109118	0.504477508	2949993
X2844908	BTNL9	0.000174961	-0.013801224	0.006166321	0.027777808	2844908
X3261165	BTRC	0.013441824	0.067754581	0.048103703	0.108410493	3261165
X2570616	BUB1	0.299547236	0.051366974	0.039141127	0.095027641	2570616
X3589697	BUB1B	0.535900271	0.11223574	0.035863124	0.089689357	3589697
X3268669	BUB3	0.858364785	0.056636181	0.076084855	0.14481087	3268669
X3392840	BUD13	0.809880304	-0.003141666	0.758515064	0.528250349	3392840
X3014742	BUD31	0.0159734	-0.017187086	0.282093892	0.318150944	3014742
X2921374	BXDC1	0.005405705	0.262917553	0.39887802	0.384643185	2921374
X2806231	BXDC2	0.270259828	0.148231316	0.634754633	0.485094989	2806231
X2344542	BXDC5	0.424897023	0.147063698	0.103698977	0.175557525	2344542
X2906990	BYSL	0.278332802	0.123563865	0.043426838	0.10218205	2906990
X3764289	BZRAP1	0.492556438	-0.086952808	0.011705297	0.042004094	3764289
X2522439	BZW1	0.022942602	0.152230966	0.000140949	0.001904831	2522439
X3286776	C10orf10	4.33E-05	-0.326388405	0.008716686	0.034515371	3286776
X3251353	C10orf104	0.02773471	0.100440077	0.479481013	0.422939081	3251353
X3256192	C10orf116	0.388901122	-0.04727828	0.24299601	0.291331549	3256192
X3307795	C10orf118	2.51E-05	0.150351346	9.22E-08	9.85E-06	3307795
X3309755	C10orf119	0.005972135	0.068252461	3.52E-06	0.000140558	3309755
X3259703	C10orf12	0.254307222	0.066645363	0.603292343	0.474130069	3259703
X3315217	C10orf125	0.436472101	-0.037495511	0.404160777	0.387374036	3315217
X3269587	C10orf137	0.042304709	0.371201919	0.001523593	0.010560519	3269587
X3231846	C10orf139	0.300947439	0.154001053	0.619369822	0.47992923	3231846
X3233322	C10orf18	0.890446529	0.102645452	0.175013705	0.240647481	3233322
X3260937	C10orf2	0.002111201	0.244412591	0.00014436	0.001934161	3260937
X3261886	C10orf26	0.03588245	0.048725824	0.148423045	0.217590663	3261886
X3260099	C10orf28	0.005363128	0.139529738	0.086910476	0.15742289	3260099
X3261952	C10orf32	0.191260312	0.118652964	0.581113895	0.465759761	3261952
X3302740	C10orf33	0.135000084	-0.102927447	0.725769082	0.517119944	3302740
X3250438	C10orf35	0.451889559	-0.095786328	0.367578487	0.367388982	3250438
X3309124	C10orf46	0.050149641	0.149273546	0.51481996	0.438921887	3309124
X3235293	C10orf47	0.023407861	-0.035948413	0.235074886	0.28557957	3235293
X3293724	C10orf54	0.18573807	-0.088997713	0.016651535	0.053490801	3293724
X3296981	C10orf56	0.441436115	0.084748734	0.33271064	0.347960302	3296981
X3254337	C10orf57	0.047270572	0.105975349	0.001217939	0.009176428	3254337
X3254488	C10orf58	5.51E-05	0.124607845	1.38E-05	0.000384727	3254488
X3299408	C10orf59	0.081630589	0.073106021	0.102832348	0.174703203	3299408
X3260829	C10orf6	0.19059493	0.123012948	0.784092307	0.535842182	3260829
X3245783	C10orf64	0.016424308	-0.003801839	0.007347655	0.03112174	3245783
X3304116	C10orf76	0.09334373	0.007232866	0.023354397	0.067348958	3304116
X3262490	C10orf78	0.505780629	0.014834925	0.326370064	0.344599955	3262490
X3308967	C10orf84	0.637758148	0.053408936	0.729369894	0.518642778	3308967
X3310725	C10orf88	0.113858352	0.135309205	0.177442561	0.242830002	3310725
X3304385	C10orf95	0.032439587	0.010104698	0.017556088	0.055536657	3304385
X3279410	C10orf97	0.913703912	0.144095788	0.184860696	0.248642733	3279410
X3255284	C10orf99	0.071536142	0.369435011	0.08079634	0.150329058	3255284
X3348748	C11orf1	0.593019213	0.021459306	0.098748433	0.170432689	3348748
X3375518	C11orf10	0.073312688	0.031087997	0.000424347	0.004323309	3375518
X3319685	C11orf17	0.41382558	0.172481649	0.048932797	0.10945731	3319685
X3334847	C11orf2	0.134242437	-0.130869991	0.009429681	0.036419134	3334847
X3359230	C11orf21	0.00030133	0.014559633	0.015945358	0.051791652	3359230
X3379452	C11orf24	2.19E-06	-0.028285007	0.000432132	0.004380793	3379452
X3340913	C11orf30	0.909562476	0.001326162	0.766911879	0.530953692	3340913
X3331603	C11orf31	0.407405648	0.092950046	0.933857509	0.58060641	3331603
X3358112	C11orf35	0.771733797	-0.048865165	0.697530527	0.507716202	3358112
X3325052	C11orf46	0.789528702	0.0812411	0.299683082	0.328608713	3325052
X3318731	C11orf47	0.116114621	-0.07566653	0.037344908	0.09206639	3318731
X3375999	C11orf48	0.155012271	-0.092482261	0.655688822	0.493007412	3375999
X3329537	C11orf49	0.334542156	-0.085752721	0.060938328	0.126109716	3329537
X3380996	C11orf51	0.002230711	0.027186737	0.001655082	0.011108745	3380996
X3348765	C11orf52	0.948325911	-0.016035842	0.432090463	0.401445289	3348765
X3344861	C11orf54	0.693776256	0.299133039	0.622230315	0.481252925	3344861
X3369755	C11orf55	0.889307526	-0.004762252	0.41978171	0.395332104	3369755
X3360772	C11orf56	0.703276456	-0.050120948	0.851424305	0.558196383	3360772
X3348891	C11orf57	0.301879893	0.185128465	0.959351106	0.587223635	3348891
X3322048	C11orf58	0.757042846	0.243433396	0.427634052	0.399255312	3322048
X3380980	C11orf59	0.867776506	0.027800773	0.131092684	0.202822825	3380980
X3393834	C11orf60	0.240959402	0.14914244	0.007771637	0.032320656	3393834
X3396144	C11orf61	0.391903712	0.080165645	0.395496087	0.382418629	3396144
X3332964	C11orf66	0.025626764	-0.008883146	0.011315681	0.040926147	3332964
X3341440	C11orf67	0.426725477	0.224927361	0.844975203	0.555837636	3341440
X3378007	C11orf68	0.362677261	-0.100774739	0.037575368	0.092342596	3378007
X3343252	C11orf73	0.165406836	0.038763294	0.076445994	0.145202971	3343252
X3386737	C11orf75	0.259349936	0.07973976	0.322035602	0.342305181	3386737
X3338783	C11orf76	0.341081558	0.012225559	0.743997715	0.523100442	3338783
X3371660	C11orf77	0.00164198	0.081156783	0.031294629	0.08205362	3371660
X3332938	C11orf79	0.000247277	0.169780255	0.000118239	0.001676356	3332938
X3336486	C11orf80	3.16E-05	0.020633973	3.46E-05	0.000722823	3336486
X3342426	C11orf82	0.369308524	-0.010909699	0.7386542	0.521764994	3342426
X3333169	C11orf9	0.001809417	-0.086297767	0.021302018	0.063206872	3333169
X3415937	C12orf10	0.000887155	-0.149882095	5.49E-05	0.000985654	3415937
X3448428	C12orf11	0.104809844	0.137695994	0.074199538	0.142628339	3448428
X3430389	C12orf23	0.80018374	0.046270671	0.902098925	0.572248666	3430389
X3431553	C12orf24	0.000126154	0.042055954	0.00011673	0.001667088	3431553
X3424379	C12orf26	0.044331225	0.10114741	0.174194133	0.24011332	3424379
X3425108	C12orf29	0.062221173	0.130270936	0.082283971	0.152140858	3425108
X3471819	C12orf30	0.20730267	0.210731243	1.67E-05	0.000437432	3471819
X3460584	C12orf31	0.720919757	0.116484384	0.662597004	0.495660116	3460584
X3401197	C12orf32	0.420041865	-0.09004449	0.806042553	0.542878761	3401197
X3410384	C12orf35	0.209415072	0.155804316	0.721123539	0.515458421	3410384
X3441215	C12orf4	0.001360297	0.253862467	0.000137051	0.001871677	3441215
X3453177	C12orf41	0.723540034	0.102257641	0.148006787	0.217412048	3453177
X3474815	C12orf43	0.018993321	0.181620219	0.176511547	0.242151944	3474815
X3415273	C12orf44	0.028683759	0.094401151	0.082833729	0.152663797	3415273
X3471753	C12orf47	0.396184559	0.01921332	0.886210594	0.567863844	3471753
X3428845	C12orf48	0.494906985	0.201831178	0.073389188	0.141475899	3428845
X3473331	C12orf49	0.321663479	0.060704431	0.406589904	0.388920941	3473331
X3401756	C12orf5	1.47E-06	0.111959559	1.71E-06	8.38E-05	3401756
X3472000	C12orf51	0.000552416	0.019463696	2.63E-05	0.000606287	3472000
X3432641	C12orf52	0.260205315	-0.049781479	0.02936794	0.078533486	3432641
X3403077	C12orf57	0.350827442	0.006281151	0.208943591	0.267646382	3403077
X3414440	C12orf62	0.138724371	0.092354874	0.19525412	0.256380011	3414440
X3435752	C12orf65	0.395100411	0.088144388	0.353008752	0.359613794	3435752
X3513953	C13orf1	0.005332671	0.189066486	0.167805362	0.235130828	3513953
X3486956	C13orf15	0.574831615	0.023825335	0.98514015	0.593032809	3486956
X3512948	C13orf18	0.007926528	-0.417729606	0.319621222	0.341133875	3512948
X3510362	C13orf23	0.836661974	-0.035570496	0.032581199	0.084349208	3510362
X3504617	C13orf3	0.984567634	0.147689728	0.475396765	0.420822082	3504617
X3493391	C13orf34	0.58352808	0.158352552	0.72233398	0.516039819	3493391
X3572461	C14orf1	0.004412542	0.089868918	0.015288758	0.050348549	3572461
X3538324	C14orf100	0.005476702	0.224057942	0.001003218	0.008039915	3538324
X3537264	C14orf101	0.154766948	0.115017797	0.006401307	0.028555919	3537264
X3576014	C14orf102	0.00055238	0.148847355	0.002709107	0.015717946	3576014
X3563372	C14orf104	0.669066342	0.079556952	0.2881342	0.322029009	3563372
X3566383	C14orf105	0.245007587	0.841602159	0.469243558	0.418002021	3566383
X3562746	C14orf106	0.03433985	0.114912709	0.001980594	0.012535848	3562746
X3537557	C14orf108	1.25E-07	0.149747971	1.65E-09	4.44E-07	3537557
X3570454	C14orf112	0.969785369	0.147547285	0.841439026	0.554868934	3570454
X3578125	C14orf113	0.945392904	0.052412001	0.643052125	0.487908012	3578125
X3544905	C14orf118	0.361084838	-0.162886118	0.122544394	0.19418201	3544905
X3528994	C14orf119	0.167310831	0.052924655	0.365886144	0.366485043	3528994
X3557791	C14orf122	0.114447589	-0.133448354	0.97017984	0.589626725	3557791
X3558290	C14orf124	0.064821727	0.052775559	0.7520475	0.525755156	3558290
X3559794	C14orf126	0.575869619	0.095097347	0.53001391	0.445500935	3559794
X3550328	C14orf129	0.00053398	0.115371414	0.001226329	0.009196698	3550328
X3549220	C14orf130	0.828901179	0.269103752	0.099500729	0.17121579	3549220
X3553103	C14orf131	0.13914775	0.008757031	0.407229532	0.389294001	3553103
X3573078	C14orf133	0.797718629	0.054027332	0.069107903	0.136116609	3573078
X3538470	C14orf135	0.032851647	0.117469332	5.47E-05	0.000984769	3538470
X3563687	C14orf138	0.492825074	0.152864683	0.010404384	0.038725875	3563687
X3578069	C14orf139	0.001453586	0.082240998	0.013803809	0.04696272	3578069
X3577256	C14orf142	0.933792107	0.302343231	0.326239656	0.344547966	3577256
X3573933	C14orf145	0.071226571	0.21842325	0.617392856	0.479390311	3573933
X3573994	C14orf145	0.065977511	0.397203065	0.712814283	0.512645203	3573994
X3560527	C14orf147	0.519784369	0.218080876	0.273307165	0.312397975	3560527
X3566949	C14orf149	0.422759968	-0.047970753	0.291906024	0.324338574	3566949
X3549436	C14orf152	0.841972249	0.01518068	0.330235706	0.346917742	3549436
X3553833	C14orf153	0.129516805	0.103874355	0.949234101	0.584436116	3553833
X3545525	C14orf156	0.301256189	0.219848449	0.828926861	0.550313673	3545525
X3548538	C14orf159	5.80E-05	0.008509316	0.000147733	0.001955831	3548538
X3535674	C14orf166	0.898022406	0.059224177	0.112469039	0.184390153	3535674
X3543619	C14orf169	0.011557959	0.136514437	0.000238999	0.002765062	3543619
X3553803	C14orf172	0.026219024	-0.117456871	0.10347785	0.175301121	3553803
X3545550	C14orf178	0.821001229	-0.103390073	0.148622785	0.217620265	3545550
X3544829	C14orf179	0.321419147	-0.086722859	0.728408504	0.518101085	3544829
X3569778	C14orf181	0.775523259	-0.073808929	0.772307228	0.532516964	3569778
X3580947	C14orf2	0.209620762	0.09456395	0.594610766	0.47072303	3580947
X3529857	C14orf21	0.001072169	0.019167547	0.000111542	0.001613688	3529857
X3572869	C14orf4	0.000470505	-0.275908265	0.00023538	0.002740604	3572869
X3571553	C14orf43	0.091172297	0.026041224	0.390377937	0.380260367	3571553
X3578089	C14orf49	0.022398577	-0.010100296	0.002177146	0.013426354	3578089
X3579269	C14orf65	0.566373696	-0.029805608	0.336641595	0.350136652	3579269
X3551906	C14orf68	0.975030999	0.024878562	0.687050922	0.504277711	3551906
X3554868	C14orf80	0.101955689	-0.119975373	0.047839235	0.10810387	3554868
X3557017	C14orf93	0.052361495	0.029393559	0.002584242	0.015175803	3557017
X3556966	C14orf94	0.003337172	0.248581101	0.001404073	0.010031909	3556966
X3625234	C15orf15	1.08E-08	0.141251892	2.36E-08	3.41E-06	3625234
X3633191	C15orf17	0.599888979	0.002654066	0.274955771	0.313592862	3633191
X3617230	C15orf24	0.597346833	0.121813924	0.8011625	0.541956062	3617230
X3602569	C15orf27	0.002332028	-0.095931586	0.682804143	0.502769699	3602569
X3630957	C15orf28	0.775494896	0.051344221	0.676473941	0.50025862	3630957
X3596008	C15orf31	0.718355994	0.184457745	0.198487336	0.259298576	3596008
X3602116	C15orf39	0.757188653	-0.122502234	0.148273037	0.217493419	3602116
X3636442	C15orf40	0.306213381	0.068068389	0.493886051	0.429940532	3636442
X3588658	C15orf41	0.361843549	0.030135044	0.708570811	0.511597497	3588658
X3607698	C15orf42	0.301409297	-0.032399756	0.002767226	0.015971958	3607698
X3629761	C15orf44	0.05615027	0.205862889	0.466945933	0.417512247	3629761
X3675205	C16orf13	0.000545165	-0.137610242	0.001414269	0.010058921	3675205
X3643114	C16orf14	0.084053916	-0.10164045	0.467989121	0.41788336	3643114
X3643347	C16orf24	0.190771747	-0.019581231	0.123848048	0.195174443	3643347
X3642572	C16orf33	0.892413961	-0.019379491	0.602466502	0.473863108	3642572
X3674886	C16orf35	0.003515608	-0.15141896	0.031101566	0.081739808	3674886
X3675815	C16orf42	0.932140554	-0.041899662	0.612891785	0.47742297	3675815
X3671850	C16orf44	0.073664376	-0.005947167	0.385053504	0.377465082	3671850
X3695819	C16orf48	0.028600744	-0.010630585	0.569327088	0.461291171	3695819
X3678186	C16orf5	0.071114648	-0.036710986	0.209559613	0.267855607	3678186
X3652271	C16orf52	0.603083716	0.127535121	0.576130321	0.463976904	3652271
X3655708	C16orf53	0.089038847	0.12453124	9.88E-05	0.001489471	3655708
X3687232	C16orf54	0.193793665	0.030874489	0.634311452	0.485017511	3687232
X3663055	C16orf57	0.001375736	-0.073533625	0.03953621	0.095683799	3663055
X3688424	C16orf58	0.048771588	-0.182622268	0.399852273	0.385312061	3688424
X3644810	C16orf59	0.845820383	-0.060661152	0.586877226	0.468261301	3644810
X3701384	C16orf61	0.416990812	0.302885977	0.574274295	0.463134064	3701384
X3651057	C16orf62	0.005692373	0.138485264	0.010493394	0.038945638	3651057
X3682135	C16orf63	0.879893343	0.277536362	0.242453848	0.291129159	3682135
X3657286	C16orf67	0.135886112	0.090684472	0.000301097	0.003344556	3657286
X3647368	C16orf68	0.002310068	-0.052882587	0.003277282	0.018124397	3647368
X3704939	C16orf7	0.001812005	-0.080242752	0.0389298	0.094774357	3704939
X3665161	C16orf70	0.355534798	-0.008002038	0.238346801	0.288149932	3665161
X3647632	C16orf72	0.48679561	0.076555402	0.773501454	0.532870874	3647632
X3703129	C16orf74	0.0002086	0.028314851	0.111640164	0.1836585	3703129
X3648247	C16orf75	0.036790899	-0.094683102	0.42829356	0.399631811	3648247
X3667332	C16orf77	0.011715221	-0.035854673	0.1110377	0.183185289	3667332
X3676610	C16orf79	0.798609086	-0.030925172	0.574230155	0.463134064	3676610
X3693511	C16orf80	0.001987788	0.095755696	0.000108598	0.001583375	3693511
X3673880	C16orf81	0.235340226	-0.036478022	0.512457483	0.438111136	3673880
X3770512	C17orf28	0.700423355	-0.166055553	0.836839221	0.55323773	3770512
X3755839	C17orf37	0.400025531	0.022416192	0.317692717	0.340124166	3755839
X3712922	C17orf39	0.007019874	-0.010419575	0.000856555	0.007174218	3712922
X3752097	C17orf42	0.232056683	0.181825976	0.992986738	0.594820233	3752097
X3712098	C17orf45	0.209130513	-0.260754075	0.566360754	0.459795473	3712098
X3710277	C17orf48	0.015327547	0.025884927	0.776456956	0.533586998	3710277
X3708186	C17orf49	0.605599832	-0.014093736	0.061886057	0.127025943	3708186
X3708201	C17orf49	0.552789203	-0.097311724	0.889886932	0.568732846	3708201
X3718775	C17orf50	0.932942125	-0.067588506	0.784273981	0.535842182	3718775
X3722770	C17orf53	0.028203425	-0.159865057	0.027405697	0.075322368	3722770
X3773801	C17orf55	0.951515242	-0.013428075	0.852848312	0.558566422	3773801
X3773703	C17orf56	0.005515863	-0.109174978	6.15E-05	0.001076012	3773703
X3744254	C17orf59	0.977849028	-0.106947431	0.469382725	0.418002021	3744254
X3743734	C17orf61	0.788796968	-0.188070596	0.699723121	0.508336362	3743734
X3775038	C17orf62	0.005671772	-0.092145918	0.005373985	0.025198408	3775038
X3751058	C17orf63	0.013230255	0.018797382	0.012202253	0.04315194	3751058
X3758928	C17orf65	6.43E-05	-0.129594841	0.000193566	0.002377135	3758928
X3744324	C17orf68	0.663415023	0.011672259	0.421709514	0.396484531	3744324
X3773980	C17orf70	0.865237573	-0.170704801	0.873418276	0.565141333	3773980
X3729002	C17orf71	0.853149455	0.112728003	0.526529197	0.444007708	3729002
X3752611	C17orf75	0.421969795	0.181270103	0.953119535	0.585672264	3752611
X3747236	C17orf76	0.063742264	-0.059864886	0.02287402	0.066455188	3747236
X3752424	C17orf79	0.410932821	-0.05741025	0.62444979	0.481669127	3752424
X3733999	C17orf80	0.071380804	0.217260372	0.132571013	0.204289878	3733999
X3708366	C17orf81	0.317186791	0.14184137	0.728718247	0.518274124	3708366
X3741668	C17orf85	0.423518524	0.225361596	0.600865237	0.473216116	3741668
X3735752	C17orf86	6.73E-07	-0.130534346	0.015296185	0.050348549	3735752
X3742627	C17orf87	0.024416202	0.241439542	0.81994769	0.547784547	3742627
X3722681	C17orf88	0.128096749	-0.158923125	0.30718217	0.333286151	3722681
X3740664	C17orf91	0.010015481	0.042364551	0.141297037	0.211770752	3740664
X3779950	C18orf1	0.007649326	0.000453996	0.198585331	0.259383139	3779950
X3804358	C18orf10	0.107783394	0.072462323	0.061944248	0.12704506	3804358
X3781980	C18orf17	0.576288037	-0.195110077	0.03851201	0.093963313	3781980
X3800070	C18orf19	1.13E-08	-0.000766887	2.55E-06	0.000110921	3800070
X3784670	C18orf21	0.891721367	0.046732961	0.076301936	0.144976335	3784670
X3795466	C18orf22	0.00414781	0.043381966	0.01202313	0.042829273	3795466
X3788049	C18orf24	0.291805015	0.084892536	0.004323099	0.021748654	3788049
X3787031	C18orf25	0.75936243	0.13851516	0.99302708	0.594820233	3787031
X3798829	C18orf30	0.003394285	-0.870843876	0.430841582	0.400810291	3798829
X3807474	C18orf32	0.152384466	0.122538911	0.001634765	0.011017698	3807474
X3804000	C18orf37	0.939016742	0.06979021	0.573277323	0.46295248	3804000
X3801264	C18orf45	0.049132136	0.072684813	0.981609182	0.59234917	3801264
X3791341	C18orf49	0.002257078	0.164768143	0.147464261	0.217001017	3791341
X3793588	C18orf55	0.025536047	0.227934772	0.00268118	0.015649067	3793588
X3795850	C18orf56	0.525575854	-0.00928836	0.556287884	0.455985479	3795850
X3781734	C18orf8	0.001038799	0.1532904	0.034795472	0.088064311	3781734
X3846900	C19orf10	0.110308406	-0.118450088	0.384158551	0.377133274	3846900
X3857811	C19orf12	0.138890183	0.241553421	0.74886769	0.524755362	3857811
X3844603	C19orf19	0.951600701	0.01275486	0.48548275	0.426030924	3844603
X3828162	C19orf2	0.480786392	0.21474177	0.329847988	0.346827102	3828162
X3814956	C19orf20	0.919280473	-0.122373564	0.582493208	0.466338013	3814956
X3844855	C19orf22	0.113180806	-0.18738984	0.007442575	0.031387393	3844855
X3815685	C19orf24	0.306259035	-0.032623915	0.414089766	0.392770406	3815685
X3845210	C19orf25	0.925800471	-0.032828583	0.704550687	0.509969839	3845210
X3845081	C19orf26	0.985494045	-0.067115262	0.009175622	0.03577147	3845081
X3846238	C19orf28	0.869545263	-0.187242667	0.232821759	0.284157803	3846238
X3816225	C19orf36	0.083494873	-0.112435745	0.55075207	0.454457461	3816225
X3821183	C19orf39	0.922726518	0.063695625	0.923556648	0.578028512	3821183
X3829160	C19orf40	0.170449507	0.096831926	0.506495013	0.435440862	3829160
X3854066	C19orf42	0.78972374	0.115596464	0.809759744	0.543807887	3854066
X3851703	C19orf43	0.931925113	0.076739765	0.104188634	0.176042508	3851703
X3823752	C19orf44	0.069666897	-0.030879003	0.497227497	0.431476982	3823752
X3862564	C19orf47	0.258982169	0.023779225	0.953621691	0.585874047	3862564
X3868659	C19orf48	0.002801929	-0.207574273	0.006492729	0.028766783	3868659
X3825141	C19orf50	0.052865643	-0.125207932	0.666323428	0.49715996	3825141
X3820906	C19orf52	0.214807762	0.015928708	0.44786856	0.408750452	3820906
X3822347	C19orf53	0.376901132	0.002091186	0.325015939	0.343926002	3822347
X3862785	C19orf54	0.104430338	-0.138247643	0.031869001	0.083217423	3862785
X3830825	C19orf55	0.826497432	-0.049331391	0.306665205	0.333049639	3830825
X3851589	C19orf56	0.993213884	-0.072198422	0.355381259	0.360529793	3851589
X3852345	C19orf57	0.029021919	-0.005207066	0.091104065	0.162304335	3852345
X3844897	C19orf6	0.764261511	-0.126673819	0.780515126	0.534590159	3844897
X3825225	C19orf60	0.29417876	-0.144506919	0.62512267	0.481912588	3825225
X3864597	C19orf61	0.310048464	-0.083061861	0.358943791	0.362793438	3864597
X3824153	C19orf62	0.16956625	0.068612115	0.084210089	0.154432883	3824153
X3839400	C19orf63	1.18E-06	-0.000256291	1.41E-05	0.00038816	3839400
X3817072	C19orf64	0.691606327	-0.053707791	0.119158199	0.191006835	3817072
X2989435	C1GALT1	0.596325984	0.221576168	0.088481532	0.159416875	2989435
X4019967	C1GALT1C1	0.240380944	0.198228389	0.30412413	0.33135137	4019967
X2427688	C1orf103	0.778389334	0.257977403	0.025693623	0.071913951	2427688
X2374422	C1orf106	0.000259589	0.007898436	0.010093293	0.037905578	2374422
X2378180	C1orf107	0.002022599	0.106160712	0.029753389	0.079139493	2378180
X2331158	C1orf108	0.140282149	0.014405074	0.008497433	0.033983393	2331158
X2407250	C1orf109	0.489233764	0.039158292	0.863595506	0.56206898	2407250
X2366581	C1orf112	0.694123697	0.114411887	0.066150799	0.132331175	2366581
X2330393	C1orf113	1.37E-05	-0.079438384	0.017620831	0.055673706	2330393
X2381249	C1orf115	0.000336265	0.532387251	0.00730024	0.031038927	2381249
X2413153	C1orf123	0.693078912	0.200418517	0.782927477	0.535485232	2413153
X2385258	C1orf124	0.38214295	0.109254406	0.601550568	0.473381435	2385258
X2325274	C1orf128	0.934170425	-0.031678564	0.340222298	0.351945607	2325274
X2460487	C1orf131	0.841905828	0.097525253	0.954548446	0.585996167	2460487
X2402416	C1orf135	0.250242437	0.002854613	0.014225212	0.047957002	2402416
X2434438	C1orf138	0.000152889	0.072982688	6.12E-05	0.001074499	2434438
X2383557	C1orf142	0.561300285	-0.01129083	0.246797249	0.294148566	2383557
X2322362	C1orf144	0.993406432	0.071810809	0.062447564	0.127742328	2322362
X2407128	C1orf149	0.186065546	0.04648475	0.952351229	0.585427617	2407128
X2323774	C1orf151	0.131424203	0.006171079	0.077105984	0.146005982	2323774
X2431886	C1orf152	0.110596823	0.005926374	0.927236001	0.578935642	2431886
X2443518	C1orf156	0.477023897	0.244363896	0.338027858	0.350864029	2443518
X2391005	C1orf159	0.740745697	-0.055181469	0.531304819	0.446249284	2391005
X2326954	C1orf160	0.769562381	-0.047704304	0.470818168	0.418263129	2326954
X2353396	C1orf161	0.647189693	0.118828917	0.70837151	0.511500961	2353396
X2351854	C1orf162	0.899724438	-0.368980492	0.748315419	0.524509771	2351854
X2412988	C1orf163	0.965651047	0.138023678	0.751616872	0.525689017	2412988
X2333907	C1orf164	0.150119592	-0.034002337	0.619374774	0.47992923	2333907
X2393816	C1orf174	0.007088641	0.079705616	0.895052752	0.570135244	2393816
X2331959	C1orf176	0.107727374	0.107052359	0.0513835	0.112876634	2331959
X2420958	C1orf181	0.864436884	0.386400304	0.73412547	0.520553026	2420958
X2428079	C1orf183	5.96E-06	-0.050958028	7.26E-06	0.000232136	2428079
X2436576	C1orf189	0.013346644	-0.003120385	0.196318273	0.257370445	2436576
X2371474	C1orf19	0.461188248	0.170853377	0.074415243	0.142888679	2371474
X2334629	C1orf190	0.068017837	-0.045480317	0.926034737	0.578604226	2334629
X2460325	C1orf198	0.050581781	-0.005542563	0.003008016	0.016972313	2460325
X2437273	C1orf2	3.43E-05	-0.098121142	0.002202467	0.013515554	2437273
X2405893	C1orf212	0.33484888	0.239893943	0.065208906	0.130917168	2405893
X2406412	C1orf216	0.382524565	-0.025795054	0.563151684	0.45867552	2406412
X2447993	C1orf25	0.029102949	0.125415336	0.00956401	0.036683566	2447993
X2372141	C1orf27	0.62940965	0.153889163	0.005093322	0.024336039	2372141
X2442424	C1orf32	0.07715911	0.258841515	0.9689759	0.589427641	2442424
X2459417	C1orf35	0.841430347	-0.022582339	0.290223176	0.323240046	2459417
X2327283	C1orf38	0.017532523	0.132271606	0.011048004	0.040275595	2327283
X2413519	C1orf41	0.013025677	0.091959033	0.001957406	0.012490465	2413519
X2332767	C1orf50	0.976728927	-0.073204057	0.485617505	0.426096593	2332767
X2358153	C1orf51	0.690001455	0.233098961	0.87424297	0.565325225	2358153
X2420790	C1orf52	0.099295926	0.04870341	0.294991289	0.326278895	2420790
X2458649	C1orf55	0.233918463	0.15288484	0.507958416	0.435909435	2458649
X2358671	C1orf56	0.425550706	-0.023873718	0.795056978	0.539744141	2358671
X2409770	C1orf57	0.000349211	0.012498555	1.01E-05	0.000301208	2409770
X2385696	C1orf57	0.209013024	0.157277628	0.961026935	0.587545059	2385696
X2402111	C1orf63	0.173790689	-0.005220529	0.033084147	0.085114374	2402111
X2361697	C1orf66	0.721465961	-0.118950591	0.692014156	0.505798965	2361697
X2382781	C1orf67	0.947806569	0.112679327	0.413315037	0.392461472	2382781
X2389718	C1orf71	0.123544877	0.027956572	0.029728621	0.079129708	2389718
X2453871	C1orf74	0.896963717	0.025879886	0.696722516	0.507317491	2453871
X2359736	C1orf77	0.530771151	0.16208094	0.223511329	0.277794687	2359736
X2406662	C1orf78	0.442551028	-0.064965166	0.655936548	0.493083968	2406662
X2403557	C1orf79	0.005913955	0.129328248	0.548244748	0.453347991	2403557
X2336963	C1orf83	0.01522924	0.04238891	0.097484477	0.16915691	2336963
X2333195	C1orf84	0.000347834	-0.115559471	7.68E-05	0.001248053	2333195
X2333168	C1orf84	0.033244618	0.107395007	0.421480582	0.396420774	2333168
X2438093	C1orf85	0.009166203	0.091542319	0.000352719	0.003768189	2438093
X2392161	C1orf86	0.516381137	0.020917599	0.523317957	0.44287317	2392161
X2392095	C1orf86	0.294698942	-0.047729602	0.969307119	0.589533394	2392095
X2367537	C1orf9	0.489408474	0.100101401	0.742990652	0.522780738	2367537
X2404930	C1orf91	0.303682962	0.014408085	0.003377171	0.018532236	2404930
X2316746	C1orf93	1.24E-07	0.086427152	8.76E-08	9.62E-06	2316746
X2459793	C1orf96	0.031911547	0.434011758	0.889009782	0.568447969	2459793
X2378710	C1orf97	0.695366342	0.041351514	0.944484311	0.583305123	2378710
X3742708	C1QBP	0.362168514	-0.153336701	0.314422577	0.337868783	3742708
X3759493	C1QL1	0.818616207	-0.158307606	0.428532916	0.39971166	3759493
X3736636	C1QTNF1	0.583300001	-0.048955745	0.338920827	0.351391764	3736636
X3394315	C1QTNF5	0.265187294	-0.118551015	0.444633013	0.406786885	3394315
X3960005	C1QTNF6	0.081902413	-0.06000667	0.381168843	0.375237548	3960005
X3481543	C1QTNF9	0.026608392	0.102991511	0.626070766	0.482023976	3481543
X3442475	C1R	4.19E-05	0.220513188	0.119837704	0.191606232	3442475
X3442514	C1RL	1.86E-05	0.081866481	0.000672049	0.005955077	3442514
X3876084	C20orf103	0.18544293	0.284721861	0.225774676	0.279424521	3876084
X3890218	C20orf106	0.001762529	0.211859204	0.001091525	0.008554204	3890218
X3890109	C20orf108	0.025283253	-0.019615125	0.084133435	0.154364916	3890109
X3893072	C20orf11	0.050177244	0.017767379	0.54332854	0.451100536	3893072
X3906821	C20orf111	0.000207775	0.056780757	2.32E-05	0.000562617	3906821
X3902764	C20orf112	0.268447428	-0.235395026	0.703349652	0.509480824	3902764
X3895297	C20orf116	0.482875032	0.007056379	0.191383769	0.253759806	3895297
X3904594	C20orf117	0.636842851	0.034068489	0.34493159	0.355144523	3904594
X3899495	C20orf12	0.078562503	0.165276424	0.000690486	0.00609766	3899495
X3886512	C20orf121	0.003207093	0.062261704	0.028355018	0.076772618	3886512
X3893732	C20orf135	0.470779126	-0.021696003	0.611001023	0.476681225	3893732
X3882614	C20orf144	0.107628995	0.019112053	0.727927725	0.517995365	3882614
X3893458	C20orf149	0.004283889	-0.247571833	0.445521252	0.407156549	3893458
X3913220	C20orf151	0.753876242	-0.020917312	0.608017306	0.475469174	3913220
X3881630	C20orf160	0.868687247	-0.01037257	0.101818391	0.173731647	3881630
X3913335	C20orf166	0.680661553	0.009774738	0.788688059	0.537821309	3913335
X3891643	C20orf177	0.140373053	0.180653203	0.049730869	0.110765076	3891643
X3879372	C20orf19	0.08045333	0.047707067	0.085151968	0.155501908	3879372
X3746881	C20orf191	0.142196284	0.079856706	0.10764956	0.179940746	3746881
X3875108	C20orf196	0.996858069	-0.002750074	0.089099948	0.159902988	3875108
X3892918	C20orf20	3.34E-05	-0.039996618	0.033818159	0.086375796	3892918
X3892788	C20orf200	0.712772433	-0.035650545	0.107438263	0.179703121	3892788
X3883971	C20orf24	0.00452183	0.084693583	0.020948731	0.062467617	3883971
X3895679	C20orf27	0.058132377	-0.053266306	0.008153085	0.033233485	3895679
X3874485	C20orf29	0.003488973	-0.028776947	0.000509098	0.004962265	3874485
X3901665	C20orf3	0.185572061	0.114422834	0.938508017	0.581828921	3901665
X3896174	C20orf30	0.370150903	0.033130423	0.964759551	0.588419779	3896174
X3883787	C20orf4	0.055365348	0.006468166	0.606112657	0.474772598	3883787
X3893086	C20orf59	0.007971264	-0.101167429	0.009483718	0.03650128	3893086
X3894047	C20orf69	0.394829534	0.04237401	0.029998585	0.07967345	3894047
X3878220	C20orf72	0.574275927	0.114732882	0.763123228	0.529840503	3878220
X3900091	C20orf74	0.003530111	0.067006061	0.151264822	0.220060481	3900091
X3884450	C20orf77	0.342712419	-0.048881892	0.577015487	0.464249053	3884450
X3918098	C21orf119	0.603091682	-0.122663171	0.77664449	0.533624191	3918098
X3933451	C21orf128	0.839324546	-0.050414054	0.372761592	0.370415578	3933451
X3934479	C21orf2	0.020911408	-0.086408654	0.115435601	0.187340909	3934479
X3923537	C21orf33	0.468634129	-0.143525055	0.817180553	0.546685295	3923537
X3929038	C21orf45	0.428667604	0.17118178	0.838111294	0.553610872	3929038
X3919124	C21orf51	0.009395285	0.075251157	0.048754452	0.109308418	3919124
X3935232	C21orf56	0.849591918	-0.595685132	0.715852427	0.513533593	3935232
X3935374	C21orf58	0.590960567	-0.117314915	0.558837254	0.457246642	3935374
X3929291	C21orf59	0.508347964	0.030726438	0.347060641	0.356419021	3929291
X3929395	C21orf66	0.539073967	0.138112484	0.72048746	0.515343811	3929395
X3917204	C21orf7	0.195101665	-0.060468472	0.725288914	0.517119944	3917204
X3923982	C21orf70	0.124214414	-0.02058758	0.109313978	0.181653451	3923982
X3926138	C21orf91	5.59E-05	0.245622822	1.20E-06	6.50E-05	3926138
X3934912	C21orf93	0.210628138	-0.05458154	0.927976314	0.579167653	3934912
X3955327	C22orf13	0.246778136	0.000698182	0.914475963	0.575207582	3955327
X3954887	C22orf16	0.600052933	-0.322180794	0.543567938	0.451167118	3954887
X3937130	C22orf25	0.057974493	-0.044488856	0.813613424	0.545304241	3937130
X3963905	C22orf26	0.761303347	0.002456832	0.129741911	0.201212024	3963905
X3958253	C22orf28	0.407370334	0.043030499	0.934653009	0.580656108	3958253
X3952825	C22orf29	0.108058485	-0.060243692	0.524581999	0.443468726	3952825
X3958045	C22orf30	0.072281663	0.082111657	0.111598461	0.18362897	3958045
X3958005	C22orf30	0.052526977	0.009594028	0.959172673	0.587223635	3958005
X3947310	C22orf32	0.042905778	0.083593091	0.148756703	0.217670578	3947310
X3965102	C22orf34	0.808705545	0.310699112	0.408194178	0.389642946	3965102
X3955357	C22orf36	7.34E-05	0.003648626	0.305394998	0.332225399	3955357
X3936330	C22orf37	0.492745127	0.125037057	0.012339896	0.043382928	3936330
X3952703	C22orf39	0.034233314	0.00323216	0.073269192	0.14134941	3952703
X3963676	C22orf9	0.144156665	-0.211169084	0.435311875	0.402997751	3963676
X3933331	C2CD2	0.527357133	0.020506891	0.162238598	0.229766594	3933331
X3351895	C2CD2L	0.856940921	-0.1450847	0.932418242	0.580406935	3351895
X3381702	C2CD3	0.004733159	-0.022163241	0.260172821	0.303892661	3381702
X2473965	C2orf18	0.873262179	0.03897166	0.865960325	0.562895653	2473965
X2599901	C2orf24	0.591413866	0.086738392	0.015473231	0.050790201	2599901
X2580635	C2orf25	0.7671595	0.147173959	0.330290107	0.346917742	2580635
X3951190	C2orf27	0.564235302	-0.077197028	0.511532199	0.437685826	3951190
X2474322	C2orf28	0.528525387	0.110892403	0.007894394	0.032657006	2474322
X2496628	C2orf29	0.961430808	0.122617812	0.383769358	0.376961567	2496628
X2560704	C2orf3	0.24907476	-0.072018097	0.137642221	0.208894248	2560704
X2482230	C2orf30	0.078512514	0.09248715	0.029329639	0.078522702	2482230
X2530539	C2orf33	0.14268661	0.093724525	0.063633298	0.129038618	2530539
X2479746	C2orf34	0.466566745	0.053187712	0.196477626	0.25740625	2479746
X2515183	C2orf37	0.902089807	-0.018506163	0.033643248	0.086070011	2515183
X2558483	C2orf42	0.100191349	-0.022602999	0.116414039	0.188216201	2558483
X2543066	C2orf43	0.331723807	0.123625376	0.210117588	0.268245402	2543066
X2544164	C2orf44	0.173368626	0.017776231	0.071794188	0.139539184	2544164
X2522014	C2orf47	0.599365649	0.044679192	0.46016908	0.414303215	2522014
X2469296	C2orf48	0.000520902	0.168462995	0.003853771	0.020208954	2469296
X2498046	C2orf49	0.724593629	0.108849678	0.009590696	0.036767839	2498046
X2492898	C2orf51	0.347658549	-0.053807663	0.450167115	0.409778974	2492898
X2566504	C2orf55	0.544766391	-0.053723089	0.615041052	0.478371316	2566504
X2477372	C2orf56	0.163009437	0.073711762	0.015487099	0.050790201	2477372
X2492496	C2orf59	0.748673473	0.0520131	0.918522382	0.57640442	2492496
X2594313	C2orf60	0.849389342	0.10202857	0.014496469	0.048577455	2594313
X2527715	C2orf62	0.928534435	-0.031826443	0.043467065	0.102215017	2527715
X2566383	C2orf64	0.878731782	0.062043518	0.441270392	0.405572469	2566383
X2559494	C2orf7	0.024707976	-0.049894325	0.113071503	0.184762154	2559494
X2638017	C3orf1	0.101553881	0.23393997	0.097853484	0.169560883	2638017
X2610317	C3orf10	0.167633023	0.086025078	0.14280522	0.212917472	2610317
X2688882	C3orf17	0.200446104	0.150445167	0.395212981	0.382259661	2688882
X2675457	C3orf18	0.276840847	-0.010576378	0.39244605	0.381034711	2675457
X2611981	C3orf19	0.010866889	-0.074867004	0.289532406	0.322850724	2611981
X2711957	C3orf21	0.212658722	-0.095808545	0.209600944	0.267855607	2711957
X2620018	C3orf23	0.122642541	0.10839744	0.000696115	0.006126552	2620018
X2633460	C3orf26	0.410746255	-0.0448282	0.000387479	0.004083052	2633460
X2694360	C3orf27	0.486288168	-0.015098107	0.77928978	0.534497432	2694360
X2638886	C3orf28	0.001601169	0.079700001	0.007921042	0.032687805	2638886
X2663038	C3orf31	0.552565439	0.155982354	0.217449201	0.274043397	2663038
X2663083	C3orf31	0.410009044	0.090300141	0.982450139	0.592508396	2663083
X2641577	C3orf37	0.252399071	0.102556515	0.451274615	0.41009887	2641577
X2632051	C3orf38	0.339541466	0.01171312	0.02946597	0.078714648	2632051
X2610417	C3orf42	0.248186644	0.044520688	0.319707151	0.341178889	2610417
X2622742	C3orf45	0.177283324	-0.014997596	0.200917343	0.261334741	2622742
X2622340	C3orf54	0.918438989	0.094681543	0.560365184	0.457807705	2622340
X2646327	C3orf58	0.005398608	-0.047863314	0.064303391	0.129890671	2646327
X2711034	C3orf59	0.882625809	-0.718147554	0.57565551	0.463768326	2711034
X2621949	C3orf60	0.437710862	-0.129166881	0.368919733	0.36819931	2621949
X2674168	C3orf62	0.267229552	0.105699511	0.269732221	0.31026737	2674168
X2677653	C3orf63	0.622378368	0.22964568	0.868815471	0.563346052	2677653
X2681114	C3orf64	0.102869913	0.178227229	0.012630276	0.044164863	2681114
X2614913	C3orf68	0.273069334	-0.033629713	0.39096858	0.380323408	2614913
X2902958	C4A	3.17E-05	-0.006086274	0.002520056	0.01490952	2902958
X2770427	C4orf14	0.028463832	-0.036885955	0.011937854	0.042603348	2770427
X2757720	C4orf15	0.889540581	0.153612308	0.643139273	0.487908012	2757720
X2739755	C4orf16	0.002353804	0.159986228	0.001972817	0.012535848	2739755
X2782292	C4orf21	0.04633469	0.027049977	0.001751627	0.011594854	2782292
X2717757	C4orf23	0.787558148	0.074443015	0.604608179	0.474471488	2717757
X2720732	C4orf28	0.919879719	0.090029637	0.009609259	0.036820898	2720732
X2743029	C4orf29	0.881520569	0.141184646	0.033251118	0.085318746	2743029
X2762468	C4orf30	0.566964627	-0.07578003	0.597626423	0.471817066	2762468
X2743370	C4orf33	0.408618575	0.33147582	0.268135313	0.30929737	2743370
X2766492	C4orf34	0.073406385	-0.307833744	0.119115448	0.191006835	2766492
X3153428	C4orf38	0.419304754	-0.12728799	0.181688298	0.246135967	3153428
X2750463	C4orf39	0.724560344	0.075322277	0.22433197	0.278268457	2750463
X2753994	C4orf41	0.960058272	0.100190759	0.199920493	0.2603856	2753994
X2714644	C4orf42	0.326347061	0.156728797	0.676374291	0.50025862	2714644
X2715440	C4orf8	0.30858175	0.067539929	0.300451265	0.329062036	2715440
X2715476	C4orf8	0.99071446	0.026820772	0.432537434	0.40171697	2715476
X2870889	C5orf13	0.215512883	0.050113255	0.895225204	0.570135244	2870889
X2875929	C5orf15	0.415128644	0.12865561	0.506850184	0.435514031	2875929
X2867145	C5orf21	0.119479581	0.076490415	0.014170719	0.047840882	2867145
X2805176	C5orf22	0.158260079	0.117597557	0.046506695	0.106099254	2805176
X2829542	C5orf24	0.715635852	0.132152836	0.41188977	0.391923185	2829542
X2824089	C5orf26	8.31E-08	-0.012377235	0.002167516	0.013382211	2824089
X2855578	C5orf28	0.112705103	0.19812702	0.044880278	0.103621593	2855578
X2810764	C5orf29	0.71120125	0.784496185	0.699205004	0.508336362	2810764
X2882555	C5orf3	0.019467298	0.084749938	0.002025414	0.012732855	2882555
X2822492	C5orf30	0.737400885	0.223708407	0.623124525	0.481419281	2822492
X2831519	C5orf32	0.004301196	0.136037943	0.007598799	0.031737268	2831519
X2853388	C5orf33	0.263367923	0.25951601	0.015956413	0.051800169	2853388
X2855614	C5orf34	0.456800067	0.209157115	0.002166395	0.013382211	2855614
X2863049	C5orf37	0.956075847	0.051073077	0.904355076	0.573001407	2863049
X2799509	C5orf38	0.230399015	-0.062597832	0.603926813	0.474232966	2799509
X2841491	C5orf41	0.000122688	0.067759352	0.389059373	0.379663319	2841491
X2853642	C5orf42	0.095985032	-0.006102425	0.148078157	0.217412048	2853642
X2877171	C5orf5	0.009996133	0.156322403	1.31E-08	2.22E-06	2877171
X2951057	C6orf1	0.000572225	0.02748505	0.504227903	0.434313434	2951057
X2951221	C6orf106	0.244483254	0.02927862	0.042016209	0.09967736	2951221
X2954489	C6orf108	0.043235443	0.150476907	0.035338888	0.088977579	2954489
X2942432	C6orf114	0.001006979	0.107107154	0.013181456	0.0455812	2942432
X2927967	C6orf115	0.12783043	0.150359744	0.189259867	0.252262174	2927967
X2950798	C6orf125	0.719390381	0.014822537	0.198102482	0.258882556	2950798
X2904810	C6orf126	0.445695884	-0.016323005	0.383999228	0.377024331	2904810
X2953435	C6orf130	0.382437543	0.15986028	0.149587693	0.218353868	2953435
X2901841	C6orf134	0.435109946	-0.037120019	0.327998053	0.345674344	2901841
X2901879	C6orf136	0.811977914	-0.033130354	0.127873221	0.199464392	2901879
X2939469	C6orf145	0.004586998	0.050990604	0.263552428	0.306276313	2939469
X2960872	C6orf150	0.823493426	0.215201847	0.104763879	0.176669937	2960872
X2893847	C6orf151	0.051485399	0.284540477	0.519893831	0.441275542	2893847
X2907596	C6orf153	0.011313917	0.091824708	0.000549274	0.005180467	2907596
X2916246	C6orf162	0.680231218	0.170194901	0.694653732	0.506615335	2916246
X2916345	C6orf165	0.292787813	0.220431154	0.599690056	0.472949797	2916345
X2963784	C6orf166	0.685009112	-0.10297135	0.091683184	0.162827337	2963784
X2965739	C6orf167	0.851535335	0.084263619	0.012042962	0.042841203	2965739
X2972063	C6orf170	0.372349409	0.024745917	0.858868313	0.560846994	2972063
X2974671	C6orf192	0.727729367	0.181459227	0.145192352	0.214915077	2974671
X2919927	C6orf203	0.432609122	0.183700504	0.451936069	0.410348673	2919927
X2971564	C6orf204	0.247510057	0.058961691	0.007335113	0.031102404	2971564
X2931683	C6orf211	0.040016874	0.198699086	0.005163853	0.024557055	2931683
X2908261	C6orf223	0.000268655	-0.086805836	0.087051533	0.157641772	2908261
X2902609	C6orf25	0.312347759	0.051159956	0.044052099	0.102603932	2902609
X2902633	C6orf26	0.000267004	-0.031692779	7.10E-07	4.56E-05	2902633
X2949352	C6orf27	0.015236995	-0.027629203	0.021202374	0.063007111	2949352
X2945741	C6orf32	0.037144761	-0.141594028	0.680423668	0.502036191	2945741
X2949197	C6orf47	0.022180233	0.025286661	0.046288915	0.105867595	2949197
X2902736	C6orf48	0.003955781	0.026173466	0.003132377	0.017522262	2902736
X2985342	C6orf54	0.475610614	-0.017147658	0.468950129	0.418002021	2985342
X2912860	C6orf57	0.311226581	-0.073852714	0.841374661	0.554868934	2912860
X2945677	C6orf62	0.022484327	0.058994027	0.000549277	0.005180467	2945677
X2952781	C6orf64	0.896583273	-0.061596295	0.632039734	0.484248657	2952781
X2930753	C6orf72	0.855274216	-0.077365855	0.694484177	0.506539053	2930753
X2905256	C6orf89	0.034072831	0.021781354	0.001219608	0.009178157	2905256
X3047202	C7orf11	0.050885473	0.034740925	0.184887792	0.248642733	3047202
X3081525	C7orf13	0.012090259	-0.067892907	0.037289797	0.092047454	3081525
X2986906	C7orf20	0.171835129	-0.050675975	0.746072868	0.523879727	2986906
X3060051	C7orf23	0.293319528	0.143444468	0.101031749	0.172881193	3060051
X3044129	C7orf24	0.756138801	0.179396839	0.600157282	0.472953223	3044129
X3047953	C7orf25	0.383784294	0.13106329	0.24281874	0.29117955	3047953
X2989141	C7orf26	0.576693375	-0.073804418	0.069170379	0.136196259	2989141
X3035795	C7orf27	0.907965737	-0.145065251	0.043965442	0.102603932	3035795
X3031335	C7orf29	0.067246748	-0.128891586	0.209680434	0.267895812	3031335
X2992863	C7orf30	0.976441354	0.176572392	0.674088564	0.499464964	2992863
X3042012	C7orf31	0.666822536	0.00785307	0.835367885	0.552782073	3042012
X2998333	C7orf36	0.216869762	0.161456457	0.013651058	0.046622656	2998333
X3005956	C7orf42	0.700576796	-0.038873321	0.060474597	0.125483064	3005956
X3063770	C7orf43	0.00068445	-0.048019206	0.000190301	0.00235924	3063770
X3048134	C7orf44	0.681128147	-0.024440923	0.429266907	0.40030052	3048134
X3064006	C7orf47	0.005987515	4.49E-05	0.119880751	0.191635766	3064006
X3074101	C7orf49	0.06262174	0.144313303	0.001470826	0.010377938	3074101
X3035049	C7orf50	0.253875302	-0.062884698	0.194043068	0.255530954	3035049
X3015579	C7orf51	0.846057682	-0.005472291	0.691162219	0.505724429	3015579
X3022689	C7orf54	0.258255827	0.038300148	0.401915561	0.386155025	3022689
X3022465	C7orf54	0.191375293	-0.108103732	0.513926886	0.438358094	3022465
X3026969	C7orf55	0.469424997	-0.133440525	0.377005763	0.372994891	3026969
X3194969	C8G	0.704273694	-0.019762202	0.055977802	0.119164758	3194969
X3124388	C8orf13	0.018899883	-0.324096148	0.014776776	0.049252455	3124388
X3124344	C8orf15	0.819801921	0.164134091	0.738888521	0.521764994	3124344
X3114240	C8orf32	0.046653022	0.122785122	0.102018353	0.173958645	3114240
X3121023	C8orf33	0.015026698	0.115415305	0.001655397	0.011108745	3121023
X3145240	C8orf37	0.295240078	0.1108605	0.177573336	0.242875889	3145240
X3096271	C8orf40	0.091003501	0.027461273	0.448172127	0.40884967	3096271
X3130823	C8orf41	0.180716596	0.129269018	0.772520823	0.532516964	3130823
X3108648	C8orf47	0.280329598	0.241773783	0.681782198	0.502312536	3108648
X3086181	C8orf49	0.387466198	0.048786164	0.39230751	0.381034711	3086181
X3124333	C8orf5	0.907356319	0.216496754	0.461061759	0.414582448	3124333
X3112543	C8orf53	0.469317335	0.062744545	0.261543334	0.304895748	3112543
X3119236	C8orf55	0.036414478	-0.067941996	0.265992897	0.307782195	3119236
X3089569	C8orf58	0.430059831	0.018123517	0.963232965	0.588125739	3089569
X3142932	C8orf59	0.196775238	0.028286765	0.657987069	0.494092454	3142932
X3118651	C8orf60	0.67501401	-0.188577024	0.18952642	0.25249928	3118651
X3104323	C8orf70	0.040254813	0.117926374	0.104225481	0.176063172	3104323
X3151473	C8orf76	0.151261949	0.087719467	0.036830555	0.091259992	3151473
X3158478	C8ORFK29	0.187732184	-0.151597422	0.012315383	0.043351629	3158478
X3204692	C9orf100	0.594526136	0.024893055	0.664897403	0.496602078	3204692
X3180717	C9orf102	0.113573314	0.164622972	0.626999958	0.482263211	3180717
X3176933	C9orf103	0.036491879	0.193210551	0.004614989	0.022618794	3176933
X3205506	C9orf105	0.206235995	-0.036266033	0.210442116	0.268483884	3205506
X3226709	C9orf114	0.536074313	0.003630802	0.074404457	0.142888679	3226709
X3198289	C9orf123	0.030806421	0.056162499	0.200897086	0.261334741	3198289
X3225292	C9orf126	0.557285273	-0.011102662	0.517927063	0.440277123	3225292
X3168210	C9orf127	0.97433984	-0.059430932	0.2825257	0.318453708	3168210
X3195102	C9orf139	0.742062267	-0.010622363	0.994604044	0.59507915	3195102
X3230760	C9orf140	2.39E-05	-0.025575737	0.003600375	0.019337881	3230760
X3195083	C9orf142	0.808303246	-0.102832503	0.903570374	0.572690353	3195083
X3224087	C9orf148	0.335012722	0.002022866	0.292566839	0.324747262	3224087
X3212919	C9orf153	4.25E-05	0.185372289	0.000126117	0.001771938	3212919
X3216931	C9orf156	0.284727036	0.035204995	0.00155734	0.010718213	3216931
X3190210	C9orf16	0.551201748	-0.061764108	0.386428177	0.377867339	3190210
X4051226	C9orf164	0.992890785	0.015172186	0.655041255	0.492797227	4051226
X3204174	C9orf23	0.109867978	0.037475549	0.303213299	0.330766639	3204174
X3180342	C9orf3	0.04481503	0.023288033	0.077787887	0.146833682	3180342
X3182199	C9orf30	0.025415111	0.048471549	0.05061559	0.111968045	3182199
X3191074	C9orf32	0.305755645	0.039028619	0.434024679	0.402235896	3191074
X3231186	C9orf37	0.441870695	-0.034754663	0.605824969	0.474751451	3231186
X3210108	C9orf40	0.053136727	-0.001023146	0.241674087	0.290550783	3210108
X3210130	C9orf41	0.06329282	0.167527958	0.012292087	0.043349005	3210130
X3224556	C9orf45	0.125467784	-0.114363769	0.744796475	0.52338178	3224556
X3197528	C9orf46	0.809118732	-0.030843636	0.516861191	0.439754572	3197528
X3219682	C9orf5	0.099358003	0.067060478	0.933721034	0.58060641	3219682
X3037304	C9orf51	0.103910902	-0.044711863	0.174798145	0.240605646	3037304
X3164999	C9orf53	0.821198476	0.010328328	0.156999364	0.225059945	3164999
X3184218	C9orf6	0.03343238	0.114410807	0.288252784	0.322115374	3184218
X3212277	C9orf64	0.33653994	0.286802461	0.295699733	0.326674973	3212277
X3230932	C9orf75	0.081436117	-0.165209884	0.880360089	0.566544655	3230932
X3227121	C9orf78	0.228477876	0.266580521	0.506233187	0.435296246	3227121
X3221135	C9orf80	0.047675361	0.204983058	0.137767746	0.208962742	3221135
X3202136	C9orf82	0.521634585	0.13580377	0.177362617	0.242826112	3202136
X3174429	C9orf85	0.441786859	0.227630271	0.267476204	0.308766464	3174429
X3194635	C9orf86	0.032877048	-0.029079598	0.27757496	0.315487767	3194635
X3179669	C9orf89	0.099239214	-0.133500365	0.223703999	0.27781275	3179669
X3192580	C9orf9	0.410449462	-0.045797313	0.682448381	0.502697617	3192580
X3186207	C9orf91	0.066749632	-0.055309092	0.000148703	0.001965336	3186207
X3163200	C9orf93	0.016522467	0.098319974	0.005858165	0.026855064	3163200
X3216860	C9orf97	0.628071104	0.051236567	0.451340085	0.41009887	3216860
X3867264	CA11	0.110922108	0.078164299	0.34874728	0.357141234	3867264
X3105600	CA2	0.000305357	0.492261531	0.02934773	0.078522702	3105600
X3969855	CA5B	0.225370004	0.135806125	0.529604378	0.445429057	3969855
X3168066	CA9	0.024169619	-0.0988107	0.08221436	0.152111803	3168066
X2531522	CAB39	0.112411673	0.007090808	0.006869738	0.02995726	2531522
X3513752	CAB39L	0.050920753	0.110015829	0.076896086	0.145714679	3513752
X2383356	CABC1	0.032276554	-0.071663285	0.037523958	0.092320506	2383356
X3939707	CABIN1	0.101016729	-0.164693144	0.497522075	0.431588519	3939707
X3781531	CABLES1	5.59E-07	0.026742461	7.67E-06	0.000242046	3781531
X3434490	CABP1	1.80E-06	-0.15744257	6.03E-06	0.000201833	3434490
X3378957	CABP2	0.632216591	-0.098416645	0.4358596	0.403313288	3378957
X3337109	CABP4	0.973966929	0.005001801	0.860945261	0.561149609	3337109
X2624385	CACNA1D	0.693332465	0.134730176	0.033010685	0.084981456	2624385
X2370433	CACNA1E	0.486221277	0.443643472	0.301087991	0.329331846	2370433
X3440066	CACNA2D4	0.556283862	-0.021600119	0.622102742	0.481210203	3440066
X3755580	CACNB1	0.002438336	0.004968097	0.269073518	0.309921138	3755580
X3237396	CACNB2	0.006629681	0.185787428	0.003140248	0.017553296	3237396
X3413604	CACNB3	0.003863127	0.064531185	0.005732114	0.026370238	3413604
X2581349	CACNB4	0.099866379	-0.45355406	0.876983366	0.565933588	2581349
X3841184	CACNG6	0.361958396	-0.025853764	0.035139814	0.088705482	3841184
X3841157	CACNG8	0.121951668	-0.002564344	0.414362108	0.392837588	3841157
X2368198	CACYBP	0.197459504	0.087808567	0.213311646	0.270876587	2368198
X2474341	CAD	0.000556782	-0.199919802	0.006653467	0.029229311	2474341
X3392332	CADM1	0.032944554	-0.136897468	0.613053841	0.47742297	3392332
X3364127	CALCA	0.602211424	-0.053725818	0.605905151	0.474751451	3364127
X3456353	CALCOCO1	0.002337491	-0.069063881	0.011493184	0.041433608	3456353
X3725392	CALCOCO2	0.090420139	0.157580197	0.354545317	0.360215402	3725392
X3836841	CALM1	0.094579794	0.004783418	0.199162599	0.259785661	3836841
X2551924	CALM1	0.063090517	0.266890392	0.262877103	0.305764924	2551924
X3548346	CALM1	0.580609737	0.113869964	0.448985416	0.409147226	3548346
X3630668	CALML4	0.021777794	0.029043245	0.002182863	0.013438316	3630668
X3822049	CALR	5.17E-07	0.039687238	1.17E-06	6.38E-05	3822049
X3023060	CALU	0.013618645	0.134871559	0.041169333	0.098355544	3023060
X3315181	CALY	0.794424281	-0.043385602	0.321082597	0.341944758	3315181
X2662331	CAMK1	0.403039363	-0.036056803	0.63101145	0.483916701	2662331
X3235516	CAMK1D	0.924167416	0.403775022	0.468861026	0.418002021	3235516
X2782545	CAMK2D	0.052282793	0.190983358	0.369473811	0.368328019	2782545
X3294854	CAMK2G	0.93200796	0.071013956	0.249469948	0.296223923	3294854
X2708429	CAMK2N2	0.418982263	0.013191549	0.295296893	0.326477986	2708429
X2823880	CAMK4	0.865959779	-0.400712767	0.407690762	0.389516874	2823880
X3474885	CAMKK2	0.285659555	0.033812824	0.456715063	0.412549482	3474885
X2829463	CAMLG	0.021453987	-0.136557824	0.133520301	0.205234382	2829463
X2621574	CAMP	0.511017302	0.034888702	0.342696358	0.353566826	2621574
X3229529	CAMSAP1	0.003692895	-0.039478133	0.000905138	0.007453497	3229529
X2374345	CAMSAP1L1	0.391340185	-0.163997986	0.00131396	0.009624027	2374345
X3742460	CAMTA2	0.445340873	-0.07325206	0.005225703	0.024741158	3742460
X3420713	CAND1	0.893560813	0.098391478	0.503860896	0.434182336	3420713
X3772775	CANT1	0.019073706	0.030092351	0.005345782	0.025126602	3772775
X2844203	CANX	0.072924799	0.016663722	0.603582386	0.474214633	2844203
X2331727	CAP1	0.362101569	0.171663643	0.364957862	0.366025409	2331727
X2562271	CAPG	0.042213041	-0.011679167	0.02316577	0.067052975	2562271
X3334954	CAPN1	0.033865866	-0.124946688	0.151658648	0.220477636	3334954
X2535859	CAPN10	0.181424361	-0.035418352	0.347256037	0.356525777	2535859
X3861503	CAPN12	0.733747342	0.005074088	0.716865971	0.514064419	3861503
X2382117	CAPN2	0.35094564	-0.163344357	0.136942571	0.2083596	2382117
X3590853	CAPN3	0.000328994	-0.019130936	0.003667007	0.019580867	3590853
X3341155	CAPN5	0.645654962	0.01940161	0.826276551	0.54944941	3341155
X2612278	CAPN7	0.051693154	0.135274626	0.000128749	0.001802267	2612278
X3831168	CAPNS1	0.204912702	0.041973774	9.52E-06	0.000285605	3831168
X3326183	CAPRIN1	0.551179599	0.060542291	0.000251204	0.002880623	3326183
X3449368	CAPRIN2	0.21570687	0.070478851	0.376914165	0.372994891	3449368
X3818193	CAPS	0.016644534	-0.07275574	0.026736216	0.074008569	3818193
X2352228	CAPZA1	0.414046524	0.078151753	0.181581443	0.246064119	2352228
X3020444	CAPZA2	0.551924409	0.304796535	0.133901941	0.205657169	3020444
X2399765	CAPZB	0.999215306	0.117454585	0.037742453	0.092665599	2399765
X3960133	CARD10	0.653767753	0.003146326	0.813894641	0.545304241	3960133
X3035990	CARD11	0.734650415	0.06303536	0.389072792	0.379663319	3035990
X2807686	CARD6	1.71E-06	0.318055766	3.70E-05	0.000761721	2807686
X3866958	CARD8	0.790264219	0.200772821	0.378470584	0.37380827	3866958
X3229837	CARD9	0.860022329	-0.002817134	0.231303767	0.283269275	3229837
X3679533	CARHSP1	0.00349326	0.077115601	0.025285778	0.071001798	3679533
X3820865	CARM1	0.000842423	-0.128298491	1.00E-06	5.87E-05	3820865
X3359529	CARS	3.30E-06	0.16001321	4.79E-08	5.84E-06	3359529
X3525538	CARS2	0.223133203	-0.119008617	0.607517346	0.475294876	3525538
X3720739	CASC3	0.711597018	0.030421825	0.735347017	0.520945484	3720739
X3591838	CASC4	0.00018992	0.122487563	1.48E-05	0.000403718	3591838
X3590014	CASC5	0.456015675	0.217450892	0.956788694	0.586553764	3590014
X3013178	CASD1	0.180144281	0.128304959	0.010001605	0.037694513	3013178
X4005859	CASK	0.16936011	0.234082564	0.455434113	0.411942709	4005859
X3676557	CASKIN1	0.238712518	-0.05274128	0.437152388	0.403770034	3676557
X3770799	CASKIN2	0.382942874	0.103567628	0.809241323	0.543807887	3770799
X3389353	CASP1	0.02070024	0.53749585	0.000860409	0.007191052	3389353
X2522693	CASP10	0.05118008	0.155409387	0.40095674	0.385661472	2522693
X3029030	CASP2	0.254273806	0.103309484	0.384720977	0.377257953	3029030
X2796484	CASP3	0.000117424	0.198548247	4.55E-05	0.000880975	2796484
X3389273	CASP4	0.334806466	0.130641995	0.01017048	0.038109943	3389273
X2781693	CASP6	0.545820994	0.083943134	0.505446987	0.435027111	2781693
X3264948	CASP7	0.117557394	0.302733403	0.003414418	0.01865785	3264948
X2522728	CASP8	0.036771438	0.17923501	0.194052506	0.255530954	2522728
X2916952	CASP8AP2	0.780454891	0.197053276	0.337702644	0.350735	2916952
X2397695	CASP9	0.397795774	0.18564496	0.832281857	0.551301384	2397695
X2821194	CAST	0.042051389	0.123544457	0.063541201	0.128985559	2821194
X2396201	CASZ1	0.081561462	-0.056067944	0.196959204	0.257950491	2396201
X3326400	CAT	0.037935314	0.096222204	0.226359979	0.279730096	3326400
X3621594	CATSPER2	0.622368153	-0.153505493	0.656569532	0.49342332	3621594
X3293998	CBARA1	0.033628484	0.292875066	0.372130949	0.370037363	3293998
X3882533	CBFA2T2	0.194949335	-0.019855196	0.487093982	0.426624115	3882533
X3704567	CBFA2T3	0.340595849	-0.012038621	0.387283423	0.378485592	3704567
X3665116	CBFB	0.001543971	0.274676196	0.004087122	0.021022641	3665116
X3352070	CBL	0.563470197	0.105432631	0.221237766	0.276688886	3352070
X2687255	CBLB	0.739943368	0.057227332	0.012618801	0.044163897	2687255
X3835751	CBLC	0.853758822	-0.046659723	0.819430216	0.547626508	3835751
X3018652	CBLL1	0.436399817	0.059218139	0.250697637	0.297139198	3018652
X3558270	CBLN3	9.42E-05	-0.011382281	0.000132962	0.001838303	3558270
X3919785	CBR1	0.238710497	-0.153812985	0.777980571	0.534116256	3919785
X2793054	CBR4	0.883821574	0.197715596	0.108988136	0.181265958	2793054
X3933923	CBS	2.93E-08	-0.099335991	1.96E-06	9.09E-05	3933923
X3208355	CBWD1	0.877162471	-0.06126171	0.940286116	0.58246817	3208355
X3761127	CBX1	0.43115795	0.121777509	0.825118894	0.549269343	3761127
X3736985	CBX2	0.978309481	-0.028869273	0.698062361	0.507961066	3736985
X2993639	CBX3	0.868769465	0.109000061	0.589476998	0.468991944	2993639
X3773174	CBX4	0.462921606	-0.077753127	0.893773642	0.569854255	3773174
X3456630	CBX5	0.242258785	0.080802752	0.717025434	0.514077998	3456630
X3960930	CBX6	0.003905789	-0.114241577	5.30E-05	0.000957542	3960930
X3960902	CBX6	0.87859205	-0.034225381	0.185934475	0.249588245	3960902
X3961023	CBX7	0.800415802	-0.069083186	0.453697143	0.410991363	3961023
X3773149	CBX8	0.667817881	-0.041816433	0.96882652	0.589424987	3773149
X3945349	CBY1	0.448953107	0.011491206	0.889149594	0.568447969	3945349
X3822444	CC2D1A	0.525282514	-0.074600567	0.193443485	0.255102748	3822444
X2412740	CC2D1B	0.00986753	-0.014783484	3.09E-05	0.000670676	2412740
X3249788	CCAR1	0.00414139	0.216671736	0.002225796	0.013602026	3249788
X3226737	CCBL1	0.236738847	-0.015145149	0.013130689	0.045445954	3226737
X2421782	CCBL2	0.572167151	0.224279928	0.651704524	0.491520064	2421782
X2873168	CCDC100	0.433209658	0.03690872	0.395171148	0.382259661	2873168
X3686587	CCDC101	3.70E-06	0.082228121	0.000142441	0.001918338	3686587
X3693240	CCDC102A	7.78E-06	-0.03659734	0.001122565	0.008701262	3693240
X2483016	CCDC104	9.13E-06	0.084100709	0.003186985	0.017776315	2483016
X3842327	CCDC106	0.116977091	0.010125062	0.146784786	0.216282784	3842327
X3168032	CCDC107	0.014423562	-0.065347227	0.053196665	0.115354258	3168032
X3251490	CCDC109A	0.028913127	0.309309954	0.194143559	0.255530954	3251490
X2739160	CCDC109B	0.333269239	0.250192498	0.197831879	0.258766945	2739160
X2754371	CCDC111	0.116701201	0.035306993	0.247460924	0.294617844	2754371
X2575980	CCDC115	0.378903872	-0.019739317	0.061272237	0.126535661	2575980
X3941643	CCDC117	0.003834861	0.154716435	0.000589748	0.005446731	3941643
X2672467	CCDC12	0.131405968	0.24458357	0.654310954	0.492485382	2672467
X3976982	CCDC120	0.95671285	-0.016885702	0.610913783	0.476660854	3976982
X2545999	CCDC121	0.612391784	-0.051412888	0.476556806	0.421418396	2545999
X3858794	CCDC123	0.258495447	0.113388002	0.922265736	0.577637835	3858794
X3824648	CCDC124	0.172360404	-0.068486482	0.320590238	0.341590255	3824648
X2860614	CCDC125	0.239852714	0.298169906	0.213611317	0.270887318	2860614
X2992963	CCDC126	0.789585036	-0.104149037	0.035458325	0.089140771	2992963
X2845274	CCDC127	0.681853994	0.280512369	0.150634784	0.219553516	2845274
X2481308	CCDC128	0.301326177	0.170819176	0.02334163	0.067348958	2481308
X2670903	CCDC13	0.943704042	-0.004609133	0.6896367	0.504939872	2670903
X3822287	CCDC130	0.211931147	-0.053544792	0.541905698	0.450494805	3822287
X3462094	CCDC131	0.03217922	0.059626135	0.210683956	0.268704787	3462094
X3947096	CCDC134	0.001191932	-0.106086517	0.00681636	0.029777155	3947096
X3738110	CCDC137	0.518311737	0.002958256	0.402529777	0.386364314	3738110
X2499234	CCDC138	0.984311365	0.069572758	0.386036417	0.377820165	2499234
X2692573	CCDC14	0.216920836	-0.01579514	0.035209007	0.088765206	2692573
X2589868	CCDC141	0.88076412	-0.008899056	0.914389291	0.575199463	2589868
X2560149	CCDC142	0.197282976	0.091836553	0.470620999	0.418263129	2560149
X3713575	CCDC144A	0.149783271	0.188418597	0.810541492	0.544064226	3713575
X3748449	CCDC144A	0.36610823	-0.684375001	0.83664926	0.55323773	3748449
X2347023	CCDC18	0.21328624	0.180161661	0.461283439	0.414582448	2347023
X2439801	CCDC19	0.470845972	0.024255897	0.174186787	0.24011332	2439801
X2326410	CCDC21	0.368926587	0.094946881	0.019171785	0.058718244	2326410
X3977083	CCDC22	0.215217978	-0.129201667	0.67355163	0.499256882	3977083
X3129121	CCDC25	0.033306932	0.17096157	0.008264811	0.033480601	3129121
X2331602	CCDC25	0.976061934	-0.037686029	0.119402367	0.19118459	2331602
X2317472	CCDC27	0.466002967	-0.014555715	0.143707722	0.213708953	2317472
X2927873	CCDC28A	0.003624081	0.161996031	0.606180029	0.474772598	2927873
X2328750	CCDC28B	0.904486608	-0.066313219	0.606909236	0.475073594	2328750
X3619479	CCDC32	0.005763379	-0.001099332	0.003186804	0.017776315	3619479
X2767295	CCDC4	0.819516979	0.386150005	0.321325047	0.34206281	2767295
X3759305	CCDC43	0.450983361	0.151078818	0.564001398	0.459027018	3759305
X3730784	CCDC44	0.765531892	0.072596599	0.268253727	0.30937776	3730784
X3731228	CCDC45	0.102709233	0.082772711	0.03722018	0.091962419	3731228
X3766334	CCDC47	0.351093608	0.195662979	0.016648993	0.053490801	3766334
X2641449	CCDC48	0.932562762	-0.062645251	0.772561262	0.532516964	2641449
X3755396	CCDC49	0.520466131	0.152010393	0.156992727	0.225059945	3755396
X2657981	CCDC50	0.27191629	0.275758249	0.280560911	0.317293958	2657981
X2673257	CCDC51	0.878007909	0.050697794	0.963030843	0.588125739	2673257
X2689112	CCDC52	0.483348942	-0.018679448	0.717366822	0.514234418	2689112
X3468225	CCDC53	0.727302738	0.131730954	0.76245752	0.529519743	3468225
X3716337	CCDC55	0.573751601	0.567993338	0.22661725	0.279846405	3716337
X2343170	CCDC55	0.81316646	0.10439061	0.671608978	0.49881527	2343170
X3758148	CCDC56	0.079332548	0.045049501	0.415158297	0.39316221	3758148
X3774728	CCDC57	0.525324714	-0.073383519	0.250487829	0.297040934	3774728
X3774701	CCDC57	0.759870236	-0.042686459	0.564493121	0.459235492	3774701
X3464000	CCDC59	0.050823162	0.32399086	0.014673756	0.049004699	3464000
X2978876	CCDC59	0.516623907	-0.051511354	0.032042856	0.083342879	2978876
X3290785	CCDC6	0.427171679	-0.034062691	0.552092729	0.454615729	3290785
X3434193	CCDC64	0.06891095	0.039463389	0.711008283	0.512312394	3434193
X2881860	CCDC69	0.80954681	0.110279477	0.767297112	0.530989134	2881860
X2674138	CCDC71	0.292993142	-0.016215543	0.115903007	0.187823301	2674138
X2477302	CCDC75	0.000874267	0.366633867	0.000769555	0.006608799	2477302
X2348792	CCDC76	0.850571071	0.138512158	0.708308677	0.511500961	2348792
X3400190	CCDC77	0.391444156	0.149396203	0.988338938	0.5940198	3400190
X3675333	CCDC78	0.005180453	-0.03129161	0.106564888	0.178471991	3675333
X3865973	CCDC8	0.625643509	-0.020229294	0.98263778	0.592508396	3865973
X3387771	CCDC82	0.883448169	0.21177387	0.364881681	0.365996079	3387771
X3351733	CCDC84	0.008965328	0.088022959	0.000231501	0.002722755	3351733
X3335719	CCDC85B	0.040318094	-0.055584193	0.863269174	0.56206898	3335719
X3332548	CCDC86	0.808896472	-0.006612767	0.825035368	0.549269343	3332548
X3334518	CCDC88B	0.002585488	0.018352044	1.27E-07	1.26E-05	3334518
X3576441	CCDC88C	0.188245143	0.07420694	0.748159183	0.524498895	3576441
X3837193	CCDC9	0.404640578	0.073550434	0.95412412	0.585874047	3837193
X2942578	CCDC90A	0.52927772	-0.059650121	0.926218131	0.578626086	2942578
X3384471	CCDC90B	0.01984485	0.09709797	0.001217994	0.009176428	3384471
X3409432	CCDC91	0.468304822	0.01352386	0.010986517	0.040195012	3409432
X2572601	CCDC93	0.004638707	0.14074986	0.173623379	0.239665509	2572601
X2572595	CCDC93	0.117408553	0.138519017	0.265357334	0.307594508	2572595
X3817400	CCDC94	0.695661248	0.104655636	0.431656847	0.401242654	3817400
X3655877	CCDC95	0.97709585	-0.09865371	0.157025374	0.225059945	3655877
X3834149	CCDC97	0.000471422	-0.010620102	0.018435541	0.057373075	3834149
X2776088	CCDC98	0.008362475	0.145762021	0.089962075	0.160673644	2776088
X2840002	CCDC99	0.575143533	0.181508578	0.518769154	0.440608698	2840002
X2948821	CCHCR1	0.303567681	-0.041802111	0.255474398	0.300834137	2948821
X3662710	CCL17	0.413920448	-0.307527409	0.327084076	0.345084225	3662710
X3662687	CCL22	0.471483579	-0.531750756	0.175175237	0.240827125	3662687
X3819374	CCL25	0.000162913	0.11416547	0.056077644	0.119279609	3819374
X2855542	CCL28	0.001159938	0.036872113	0.121846813	0.193508291	2855542
X3753860	CCL5	0.044034938	-0.255869816	0.830744163	0.550800947	3753860
X3000167	CCM2	2.68E-05	-0.02088522	2.53E-06	0.000110921	3000167
X2784113	CCNA2	0.048810728	0.215226063	0.010137817	0.038042391	2784113
X2813414	CCNB1	0.478564547	0.178752309	0.892932629	0.569652214	2813414
X3555300	CCNB1IP1	1.44E-06	-0.015804937	2.93E-05	0.000648458	3555300
X3595979	CCNB2	0.033421714	0.11588221	0.09382662	0.165453609	3595979
X2966371	CCNC	0.7215189	0.107899137	0.298398365	0.328250194	2966371
X3338192	CCND1	0.221016276	0.05253179	0.949958849	0.584646279	3338192
X3401704	CCND2	0.093629847	0.19462954	0.090773523	0.161789391	3401704
X2953866	CCND3	0.03454451	-0.074687144	0.772471695	0.532516964	2953866
X3591327	CCNDBP1	0.642483414	-0.024443146	0.010651511	0.039326582	3591327
X3828112	CCNE1	4.65E-06	0.099737881	0.001910305	0.012310799	3828112
X3145107	CCNE2	8.34E-06	0.124477281	0.002269089	0.013823262	3145107
X2838598	CCNG1	0.068642464	-0.021441413	0.072000948	0.139662906	2838598
X2732391	CCNG2	4.03E-06	0.042265501	0.010541519	0.039071827	2732391
X2865860	CCNH	0.042540604	0.147003955	0.00500521	0.024031568	2865860
X2774365	CCNI	0.009064583	-0.070316822	0.095404075	0.167120568	2774365
X3259400	CCNJ	0.459314276	-0.010175123	0.232302456	0.283726076	3259400
X2884578	CCNJL	0.918816744	-0.014597543	0.867864558	0.562939825	2884578
X3551303	CCNK	0.98157872	0.049692543	0.369149564	0.368209949	3551303
X2702307	CCNL1	0.890887656	-0.045804164	0.024748842	0.070074477	2702307
X4041923	CCNL2	0.524761353	0.055402569	0.495895901	0.430787999	4041923
X2391532	CCNL2	0.691537696	-0.036918579	0.946160446	0.583465073	2391532
X2857112	CCNO	0.090618777	-0.078316387	0.498183824	0.431860596	2857112
X3453218	CCNT1	0.777621941	0.036699792	0.668832399	0.497859814	3453218
X2507209	CCNT2	0.825596053	0.105167754	0.000422649	0.004313757	2507209
X3242425	CCNY	0.143917013	0.055558142	0.234746526	0.285434748	3242425
X2525182	CCNYL1	0.624275513	0.094359917	0.963518905	0.588125739	2525182
X3625326	CCPG1	0.286939725	0.030158365	0.298090882	0.328187547	3625326
X2672096	CCR1	0.980968519	0.115245106	0.718113135	0.514593419	2672096
X3758062	CCR10	0.000118579	0.075979703	0.02391726	0.068415497	3758062
X2936657	CCR6	0.001054572	0.624736974	0.000491719	0.00483518	2936657
X2936564	CCR6	0.084468921	0.119979687	0.942786765	0.583056121	2936564
X3756319	CCR7	0.115680151	-0.682693609	0.000418471	0.004282325	3756319
X2744501	CCRN4L	0.177982393	-0.049135983	0.158444705	0.226284077	2744501
X3336351	CCS	3.45E-05	-0.158243647	8.91E-07	5.38E-05	3336351
X3421630	CCT2	0.650257113	0.08571103	0.071244744	0.138921778	3421630
X2438125	CCT3	0.002076484	-0.099009536	0.000189858	0.00235924	2438125
X2555630	CCT4	0.33478179	0.045815886	0.623017906	0.481419281	2555630
X2801526	CCT5	0.226199506	0.08703095	0.092370703	0.163663482	2801526
X3003193	CCT6A	0.000118891	0.165904861	0.024199816	0.068970739	3003193
X2488732	CCT7	0.777930971	0.02743418	0.990444456	0.59414994	2488732
X3928070	CCT8	0.708156306	0.091552457	0.996982652	0.595633951	3928070
X3951493	CCT8L1	0.1821816	-0.083328267	0.126965517	0.198378242	3951493
X2913694	CD109	0.019443575	0.092557298	0.002219349	0.013573262	2913694
X3316344	CD151	0.153024596	-0.161738461	0.462749458	0.415188272	3316344
X2860178	CD180	0.82900287	0.607881677	0.68758032	0.504477508	2860178
X3655109	CD19	0.311313166	0.146865931	0.015166622	0.050070032	3655109
X2362201	CD1C	0.867688434	0.243977067	0.753072017	0.526091464	2362201
X2636125	CD200	0.023716187	-0.285050296	0.33399835	0.348559053	2636125
X3830359	CD22	4.40E-09	0.023968944	3.82E-06	0.000148382	3830359
X3830353	CD22	4.87E-07	0.20583136	0.000535789	0.005132608	3830353
X3812385	CD226	0.020229237	0.019993476	0.062148627	0.127304889	3812385
X4035833	CD24	0.775308211	0.077431558	0.680623076	0.502036191	4035833
X2440385	CD244	7.35E-06	0.387689264	3.76E-07	2.82E-05	2440385
X3402506	CD27	0.002225167	-0.405417824	0.001387269	0.009951637	3402506
X3161082	CD274	0.004775644	0.082919667	0.218296706	0.274507592	3161082
X3601229	CD276	0.12501383	0.130481794	0.041734235	0.099277863	3601229
X2523801	CD28	0.035787984	0.32876553	0.024112768	0.068823267	2523801
X2909404	CD2AP	0.785613228	0.140350649	0.036367003	0.090485176	2909404
X3687698	CD2BP2	0.005255404	0.134909507	0.218770659	0.274881943	3687698
X3734379	CD300A	1.80E-14	0.232328623	1.13E-12	2.93E-09	3734379
X3770305	CD300C	0.442722046	-0.048596513	0.561752851	0.458441054	3770305
X3770345	CD300E	0.643802974	0.01706473	0.938166725	0.581663581	3770345
X2583254	CD302	0.013936333	-0.088519517	0.152217311	0.220940057	2583254
X3848871	CD320	0.501589675	-0.225180066	0.957400111	0.586714399	3848871
X3839718	CD33	0.12760875	0.092901699	0.234609283	0.285356865	3839718
X3838385	CD37	0.000906009	-0.14517425	0.160637243	0.228661539	3838385
X2719656	CD38	0.027299088	0.318953695	0.018462334	0.057414283	2719656
X3836243	CD3EAP	0.237429461	0.033702587	0.16213628	0.229705127	3836243
X3887302	CD40	0.403789811	-0.108555523	0.612609856	0.477315559	3887302
X3326635	CD44	0.30151591	-0.409198791	0.473098793	0.419645401	3326635
X2377427	CD46	0.214235606	0.089996703	0.71177381	0.512439214	2377427
X2687739	CD47	0.056376542	0.035166801	0.549186367	0.453753384	2687739
X2440354	CD48	0.000739123	0.140096024	0.752408773	0.525897912	2440354
X2326463	CD52	0.15753259	-0.014063768	0.84454039	0.555724152	2326463
X2351572	CD53	0.226407685	0.193615271	0.024437323	0.069419293	2351572
X2377229	CD55	2.53E-08	-0.073843534	4.98E-05	0.000933282	2377229
X2429842	CD58	0.352408431	0.103373677	0.193032933	0.25490621	2429842
X3368707	CD59	0.00306206	0.138316813	0.003865753	0.020230972	3368707
X3457160	CD63	0.034654673	0.198241477	0.245080378	0.292763212	3457160
X3708858	CD68	3.31E-06	-0.023507385	0.011139501	0.040476683	3708858
X3443868	CD69	0.164875733	0.366927729	0.971678882	0.589673835	3443868
X3774883	CD7	0.831265676	-0.068549449	0.880104966	0.566544655	3774883
X3847989	CD70	0.069482831	-0.190230678	0.214268884	0.271477725	3847989
X3204648	CD72	0.008756902	0.152246323	0.10367325	0.175552084	3204648
X2881370	CD74	0.792198459	-0.146013141	0.046593535	0.106173116	2881370
X3834502	CD79A	0.91323694	0.015414858	0.966900822	0.588877686	3834502
X3766533	CD79B	0.010035807	0.03055706	0.108737488	0.181021982	3766533
X2690900	CD80	0.604296291	-0.019647095	0.251317282	0.297686605	2690900
X3317309	CD81	0.00206031	-0.124234191	0.284291363	0.319658391	3317309
X3328520	CD82	0.425035664	-0.177038222	0.898854221	0.571140325	3328520
X2895841	CD83	0.590649703	0.012843804	0.719915877	0.515209148	2895841
X2440295	CD84	0.635038245	0.317135167	0.040342722	0.097003444	2440295
X2638789	CD86	0.001451283	0.313859059	0.008898709	0.034997468	2638789
X3402315	CD9	0.604237966	0.159103313	0.897181042	0.570851814	3402315
X2635741	CD96	0.009122951	0.662628323	0.011173768	0.040561934	2635741
X3822657	CD97	0.192337148	-0.139731825	0.835975591	0.553090334	3822657
X4025771	CD99L2	9.55E-16	0.109961852	4.32E-11	3.48E-08	4025771
X3489350	CDADC1	0.681090378	0.112020726	0.993344645	0.594916418	3489350
X3620741	CDAN1	0.74696804	-0.073710114	0.688805807	0.504758063	3620741
X3235461	CDC123	0.096244971	0.190924787	0.000770626	0.006610717	3235461
X2348896	CDC14A	0.14268554	0.085907603	0.01808431	0.056664591	2348896
X3503164	CDC16	0.801030607	0.221415726	0.40063716	0.385449173	3503164
X3248289	CDC2	0.115190477	0.104008986	0.017865109	0.056219459	3248289
X2333136	CDC20	0.275263754	-0.04093022	0.065323022	0.131112516	2333136
X2877314	CDC23	0.91350909	0.135483121	0.188807047	0.252110534	2877314
X2673085	CDC25A	0.024607572	0.016410529	0.250401964	0.297014013	2673085
X3874438	CDC25B	0.818897871	0.000414173	0.549145176	0.453753384	3874438
X2877378	CDC25C	0.003291743	0.088818745	0.000791858	0.006755694	2877378
X3221543	CDC26	0.160732062	0.01882327	0.061737258	0.126964488	3221543
X3760625	CDC27	0.576695959	0.092614952	0.811823006	0.544457175	3760625
X2998536	CDC2L5	0.766497703	0.017435227	0.715862303	0.513533593	2998536
X2969467	CDC2L6	0.545721199	0.154525162	0.846055046	0.556313321	2969467
X3814978	CDC34	0.064753055	-0.191403494	0.004161145	0.021236378	3814978
X3850331	CDC37	0.000652358	0.030046229	0.230995132	0.283035926	3850331
X3160735	CDC37L1	0.145437239	0.099798564	0.052038917	0.11382499	3160735
X2921086	CDC40	0.167209967	0.132773842	0.1669082	0.234233324	2921086
X3119339	CDC42	0.039253087	-0.043621551	0.390255321	0.380212021	3119339
X2324634	CDC42	0.217112151	0.179441579	0.877554719	0.565933588	2324634
X2459042	CDC42BPA	0.32335014	0.68754957	0.213324952	0.270876587	2459042
X3580498	CDC42BPB	0.273373486	-0.179166454	0.3617145	0.364246719	3580498
X3377177	CDC42BPG	0.630647161	-0.017379306	0.512401644	0.438111136	3377177
X3944758	CDC42EP1	0.995124437	-0.023313032	0.283654038	0.319254864	3944758
X3335070	CDC42EP2	0.658255511	-0.062452015	0.165490947	0.233018391	3335070
X2548617	CDC42EP3	2.25E-06	-0.074408501	0.00010353	0.001540649	2548617
X3770029	CDC42EP4	0.119665592	0.01689771	0.018728838	0.057806784	3770029
X2434776	CDC42SE1	0.10934762	0.129888073	0.877596131	0.565933588	2434776
X2828146	CDC42SE2	0.065868829	0.243756727	0.661919614	0.495459662	2828146
X3936913	CDC45L	0.122940039	0.030681384	0.452710835	0.410529271	3936913
X2908572	CDC5L	0.738568042	0.188196056	0.944948243	0.583335733	2908572
X3720896	CDC6	0.021798154	0.228893409	0.861292478	0.561315274	3720896
X2346399	CDC7	0.4936167	0.126244364	0.700468626	0.508336362	2346399
X2372967	CDC73	0.978803694	0.200894601	0.000567233	0.005295009	2372967
X3090697	CDCA2	0.94062542	0.231695717	0.32467981	0.34366359	3090697
X3442322	CDCA3	0.560007051	0.036408667	0.008699806	0.034515371	3442322
X3581386	CDCA4	0.239525184	0.067563666	0.467445119	0.417752222	3581386
X3377423	CDCA5	0.530144837	-0.072856994	0.021569546	0.063695521	3377423
X2516023	CDCA7	0.000103374	0.022594906	7.92E-06	0.000248901	2516023
X3040897	CDCA7L	0.63302617	-0.093112005	0.555842692	0.455668458	3040897
X2330773	CDCA8	0.106226094	0.086407358	0.000875372	0.007292657	2330773
X2671728	CDCP1	0.077713319	0.206826785	0.025922287	0.072320332	2671728
X3666409	CDH1	0.89367581	-0.301728686	0.052000291	0.113798661	3666409
X3907711	CDH22	0.406704511	-0.063232938	0.705835704	0.510615577	3907711
X3687260	CDIPT	0.553214452	0.0601173	0.516429864	0.439483496	3687260
X3674303	CDK10	0.069058947	0.003369456	0.037532468	0.092320506	3674303
X3417146	CDK2	0.192264836	0.100160585	0.00147511	0.01038134	3417146
X3476097	CDK2AP1	0.075724132	0.105248019	0.421916091	0.396528043	3476097
X3378934	CDK2AP2	0.594580945	-0.077407453	0.575346489	0.463615166	3378934
X3735346	CDK3	0.192287558	0.011204719	0.474701971	0.420576801	3735346
X3735364	CDK3	0.57347355	-0.104957325	0.971931527	0.589673835	3735364
X3458783	CDK4	0.0997875	0.012327351	0.160862805	0.228661847	3458783
X3079313	CDK5	0.051630725	-0.058220047	0.809828692	0.543807887	3079313
X3717775	CDK5R1	0.004061882	-0.085601107	0.034049713	0.086654996	3717775
X2528198	CDK5R2	0.401980061	-0.095026087	0.66492043	0.496602078	2528198
X3902983	CDK5RAP1	0.910960592	0.025099114	0.897961387	0.570975341	3902983
X3223425	CDK5RAP2	0.389528951	0.046537262	0.212650967	0.270417084	3223425
X3724989	CDK5RAP3	0.212153716	-0.077002476	0.596281775	0.471235246	3724989
X3061319	CDK6	0.581130932	-0.039122774	0.153439408	0.221817027	3061319
X2813481	CDK7	0.074520715	0.151728148	0.796183439	0.539983075	2813481
X3482498	CDK8	0.68646966	0.06108202	0.360868997	0.363843242	3482498
X3190035	CDK9	0.089553723	0.083576078	0.114573667	0.186205918	3190035
X2897635	CDKAL1	0.208659472	0.092235645	0.034673962	0.087870862	2897635
X3970642	CDKL5	0.101840383	-0.031520799	0.960331581	0.587419102	3970642
X2905169	CDKN1A	0.00013263	-0.308035314	0.001601486	0.010871605	2905169
X3405440	CDKN1B	0.206472911	0.037764121	0.882653408	0.567095152	3405440
X3359432	CDKN1C	0.034517779	-0.045637729	0.19386088	0.25548036	3359432
X3201437	CDKN2A	0.789441612	0.110377573	0.796614811	0.540062375	3201437
X2753880	CDKN2AIP	0.436734745	0.126040765	0.011626017	0.041815705	2753880
X2876213	CDKN2AIPNL	0.572991527	0.020603945	0.097198083	0.168758511	2876213
X3201488	CDKN2B	0.533176519	-0.02527959	0.910816023	0.573877596	3201488
X2335922	CDKN2C	0.386704744	0.219611491	0.421818946	0.396484531	2335922
X3850445	CDKN2D	1.21E-07	0.034458134	2.64E-06	0.0001132	3850445
X3536336	CDKN3	0.011042397	0.155473915	0.003583401	0.019283948	3536336
X3684782	CDR2	0.001393311	0.103422033	0.070119008	0.137517604	3684782
X3746845	CDRT1	0.505130415	-0.02777449	0.902139632	0.572248666	3746845
X3874900	CDS2	0.789345378	0.131755717	0.155106315	0.223109972	3874900
X3673684	CDT1	0.000160797	-0.25272651	0.000160608	0.002080365	3673684
X2643157	CDV3	0.513637127	0.113659994	0.041692127	0.09920796	2643157
X3507134	CDX2	0.621308342	-0.010540776	0.532768411	0.446804803	3507134
X2892979	CDYL	0.14316939	0.056009435	0.050866306	0.112236099	2892979
X3701297	CDYL2	0.526662631	-0.081922178	0.377385968	0.373067791	3701297
X3835675	CEACAM19	0.75403582	-0.079601331	0.791007962	0.538414514	3835675
X3834257	CEACAM21	0.016752487	0.170707585	0.047675173	0.107849939	3834257
X3888613	CEBPB	0.001086643	-0.056978721	0.000440116	0.004433991	3888613
X3134013	CEBPD	0.012488563	0.194696987	0.063720857	0.129092974	3134013
X3829313	CEBPG	3.49E-08	-0.091562927	5.77E-05	0.00102892	3829313
X2548459	CEBPZ	0.945954034	0.128298078	0.58763181	0.468479883	2548459
X3951768	CECR1	0.384445383	0.35828182	0.084414553	0.154662354	3951768
X3951732	CECR5	1.12E-05	-0.177210172	0.039026987	0.094922772	3951732
X3951719	CECR6	0.617187319	-0.01017191	0.348348321	0.357141234	3951719
X3936009	CECR7	0.04861065	0.037590686	0.001047143	0.008272899	3936009
X3964049	CELSR1	0.028681424	-0.019175527	0.008068004	0.033102945	3964049
X2350596	CELSR2	0.812936903	-0.005505199	0.706748063	0.510906152	2350596
X2673594	CELSR3	0.921616156	-0.069868501	0.498441325	0.431885402	2673594
X3358393	CEND1	0.083430868	-0.062066232	0.906721384	0.573458491	3358393
X2473991	CENPA	0.021384859	0.032988469	0.057547526	0.12137984	2473991
X3895722	CENPB	0.091361125	0.004998225	0.147675722	0.217150744	3895722
X2771654	CENPC1	0.279941064	0.137269506	0.318661284	0.340622173	2771654
X2780172	CENPE	0.949793094	0.128491143	0.033245867	0.085318746	2780172
X2379863	CENPF	0.554301629	0.194781534	0.152351098	0.220940057	2379863
X2813442	CENPH	0.000188382	-0.010168118	0.002183497	0.013438316	2813442
X3984655	CENPI	0.057678759	0.167767594	0.947974802	0.584168147	3984655
X3505937	CENPJ	0.113265445	0.132455625	0.273663537	0.312713641	3505937
X2859667	CENPK	0.873480451	0.023517531	0.783614714	0.535673361	2859667
X2444451	CENPL	0.726487004	0.087248145	0.588801013	0.46878894	2444451
X3962165	CENPM	0.000756795	0.135335669	0.001324209	0.009659344	3962165
X3670631	CENPN	0.143356385	0.120822662	0.122278505	0.193874336	3670631
X2473284	CENPO	0.209109886	0.081975999	0.923721468	0.57808527	2473284
X3179359	CENPP	0.05770849	0.04517946	0.003760283	0.019825369	3179359
X3695916	CENPT	0.003350066	-0.119478663	0.00077257	0.006617762	3695916
X3034987	CENTA1	0.717126044	0.237057371	0.181502314	0.246028339	3034987
X3716950	CENTA2	0.332920629	-0.019809106	0.346000972	0.355762904	3716950
X3708462	CENTB1	0.649124605	0.150576458	0.015369792	0.050526848	3708462
X2712040	CENTB2	0.396844578	0.107221341	0.450204186	0.409778974	2712040
X2391302	CENTB5	0.454605719	-0.14193628	0.010067817	0.03785258	2391302
X2765590	CENTD1	0.094283143	0.056619864	0.955116411	0.586165326	2765590
X3381241	CENTD2	0.349292778	0.020570535	0.05259729	0.11465309	3381241
X3458735	CENTG1	0.119021175	0.011758827	0.080404997	0.149922882	3458735
X2533670	CENTG2	0.018460268	0.092898374	0.084384682	0.15464396	2533670
X3031880	CENTG3	0.000116778	-0.073057787	0.00322439	0.017932131	3031880
X3187577	CEP110	0.692038184	0.061832857	0.577749222	0.46454319	3187577
X3350908	CEP164	4.68E-08	0.070012085	5.50E-07	3.83E-05	3350908
X2463864	CEP170	0.671509695	0.172616162	0.413848072	0.392748498	2463864
X3779817	CEP192	0.083382366	0.04867393	0.075065525	0.143501264	3779817
X3883309	CEP250	0.093032187	0.164140475	0.649005244	0.490513981	3883309
X3591044	CEP27	0.886881438	-0.019148514	0.781553452	0.53496777	3591044
X3464622	CEP290	0.525816558	0.173587325	0.409195535	0.390121231	3464622
X2369843	CEP350	0.064446224	0.094584099	0.026870456	0.074293485	2369843
X3258444	CEP55	0.29064356	0.060203258	0.000164399	0.002119703	3258444
X3345593	CEP57	1.15E-05	-0.051404104	1.25E-06	6.54E-05	3345593
X2643530	CEP63	0.34388028	0.152487698	0.526887426	0.444155168	2643530
X2485688	CEP68	0.267642004	-0.110977051	0.085812314	0.156013606	2485688
X2798777	CEP72	0.422789562	0.033936533	0.713699945	0.512746445	2798777
X3799542	CEP76	0.233811094	0.038752391	0.967463071	0.589055066	3799542
X2634027	CEP97	0.000533936	0.141496351	0.061826384	0.126970304	2634027
X2351632	CEPT1	0.038183557	0.402939374	0.51561579	0.439248239	2351632
X3190420	CERCAM	0.001046696	0.191298928	0.079452012	0.1489418	3190420
X3964154	CERK	3.76E-09	0.099800052	0.169532871	0.2362777	3964154
X3664982	CES2	1.60E-05	0.074139277	0.220272506	0.2759829	3664982
X4026263	CETN2	0.082505381	0.105782545	0.146809763	0.216282784	4026263
X2866543	CETN3	0.08955064	0.142578678	0.306877051	0.333140516	2866543
X3815243	CFD	0.214970432	0.055649009	0.284500549	0.319755278	3815243
X3699508	CFDP1	0.004017133	0.096351604	0.910248792	0.573782579	3699508
X3377886	CFL1	0.002971726	0.082330813	0.334970559	0.34924646	3377886
X3560673	CFL2	0.241147204	0.072544417	0.002523152	0.01491652	3560673
X2522616	CFLAR	2.47E-05	0.012181973	1.85E-07	1.64E-05	2522616
X4007164	CFP	0.081343627	-0.178905431	0.670096643	0.498345492	4007164
X3867573	CGB	0.950030016	0.015219888	0.373227662	0.370694628	3867573
X2685034	CGGBP1	0.786585784	0.064286086	0.601435543	0.473342791	2685034
X3590275	CHAC1	0.000593704	-0.272571398	0.000535625	0.005132608	3590275
X2482211	CHAC2	0.004927611	0.217935832	0.014512275	0.04860953	2482211
X3817501	CHAF1A	0.105809181	0.209500298	0.591032035	0.46950128	3817501
X3920003	CHAF1B	0.017893191	-0.043910687	0.947116757	0.583943111	3920003
X3251916	CHCHD1	0.28588317	0.116549492	0.714148202	0.512916555	3251916
X3483159	CHCHD2	0.003938775	0.096091972	0.010583222	0.039148598	3483159
X3073597	CHCHD3	0.306338789	0.065900091	0.269005147	0.309921138	3073597
X2663785	CHCHD4	0.289718844	0.152264183	0.37967634	0.374572174	2663785
X2500875	CHCHD5	0.889218017	-0.085194256	0.80540244	0.542878761	2500875
X2640507	CHCHD6	0.562742296	-0.076702373	0.78350791	0.535673361	2640507
X3099089	CHCHD7	0.226825421	0.02214206	0.146002109	0.215686628	3099089
X3381682	CHCHD8	0.127417262	0.045998516	0.994033116	0.59504158	3381682
X2868523	CHD1	0.490454587	0.163813412	0.157270217	0.225166221	2868523
X2356721	CHD1L	0.067056154	0.062499974	0.039826794	0.096192044	2356721
X3609138	CHD2	0.073862742	0.114401791	0.000457118	0.004552346	3609138
X3709244	CHD3	0.178455195	0.130470472	0.753080886	0.526091464	3709244
X3442054	CHD4	0.094829052	0.108082156	0.105505928	0.177231386	3442054
X3906160	CHD6	0.75558326	0.001636994	0.068286907	0.135045331	3906160
X3660858	CHD9	0.091397612	0.086260198	0.563086172	0.45867552	3660858
X2676854	CHDH	0.206206727	-0.083135438	0.429940174	0.400541932	2676854
X3354799	CHEK1	0.402838509	0.142216913	0.255086586	0.300522807	3354799
X3956433	CHEK2	0.23102518	0.083043283	0.87849556	0.566280408	3956433
X3853942	CHERP	0.360612374	-0.113891438	0.650193765	0.490958552	3853942
X3479438	CHFR	0.159935654	0.000952732	0.731917827	0.519702805	3479438
X2351687	CHI3L2	0.685886147	0.434732821	0.80860697	0.543807887	2351687
X2769539	CHIC2	0.083314046	0.066520787	0.322242877	0.34233884	2769539
X3358538	CHID1	0.005006889	-0.046594619	0.001023626	0.008135433	3358538
X3379326	CHKA	0.21338558	-0.018516453	0.551934467	0.454615729	3379326
X3966057	CHKB	0.050033276	-0.022995325	0.00118591	0.009021872	3966057
X2607568	CHL1	0.015611935	0.382334594	0.017674237	0.055774649	2607568
X4014251	CHM	0.641617845	0.073154065	0.828725572	0.550254504	4014251
X2463515	CHML	0.510014486	0.088173289	0.030424472	0.080421087	2463515
X2463482	CHML	0.574615636	0.109002813	0.039697249	0.096013938	2463482
X3704896	CHMP1A	0.074258677	0.107749897	0.126340706	0.197889114	3704896
X3779314	CHMP1B	0.479689221	0.156158584	0.615540005	0.478594343	3779314
X3872983	CHMP2A	0.674451853	0.254029426	0.189198656	0.252262174	3872983
X2631845	CHMP2B	0.040020821	0.093456727	0.029193122	0.078361603	2631845
X3557947	CHMP4A	0.02444015	0.10610514	0.000727547	0.006360113	3557947
X3557968	CHMP4A	0.549437767	0.026376269	0.407564634	0.389516874	3557968
X3882681	CHMP4B	0.578737534	0.291621515	0.486949446	0.426620134	3882681
X3105033	CHMP4C	0.098449316	0.128067839	0.406906521	0.38903291	3105033
X4006841	CHMP5	0.047036727	-0.022585106	0.213609148	0.270887318	4006841
X3166844	CHMP5	0.152794085	0.35402655	0.554956257	0.455420562	3166844
X3737647	CHMP6	0.012341483	0.073942648	0.002062644	0.012926433	3737647
X3089853	CHMP7	0.264145528	0.189630945	0.918186647	0.576332879	3089853
X3386217	CHORDC1	0.19596584	0.186070702	0.271979428	0.311565395	3386217
X3796335	CHORDC1	0.140892773	0.080043695	0.794711317	0.539706364	3796335
X3590341	CHP	0.886142736	0.125758295	0.549767848	0.453985294	3590341
X2600218	CHPF	0.295183712	-0.087331328	0.652375627	0.491740684	2600218
X3428671	CHPT1	0.001440859	0.125110691	0.011831105	0.042358088	3428671
X3118451	CHRAC1	0.208467688	-0.028410032	0.142754905	0.212917472	3118451
X3615791	CHRFAM7A	0.737982082	-0.078346339	0.884420292	0.567425895	3615791
X3603436	CHRNA5	0.774300514	0.295853788	0.69997977	0.508336362	3603436
X3133434	CHRNA6	0.61117325	0.006700901	0.180180851	0.245030335	3133434
X3708663	CHRNB1	0.004279094	-0.04522967	0.057986102	0.122040678	3708663
X2532399	CHRNG	0.629611279	-0.08063028	0.400095182	0.38537074	2532399
X2567242	CHST10	0.449815083	-0.212829689	0.148026256	0.217412048	2567242
X3429566	CHST11	0.30337326	0.090828361	0.126343381	0.197889114	3429566
X2987523	CHST12	0.000319919	0.13157823	0.004218202	0.021400428	2987523
X3589972	CHST14	0.890223432	-0.098755235	0.412244529	0.392057095	3589972
X2646125	CHST2	0.222313105	-0.344163982	0.723819685	0.516769801	2646125
X3699616	CHST6	0.127157452	-0.05199889	0.982690355	0.592508396	3699616
X3975815	CHST7	0.000766096	-0.194360471	0.013538746	0.046445955	3975815
X3642060	CHSY1	0.721796955	0.098973789	0.988864503	0.594146364	3642060
X3643431	CHTF18	0.078229646	-0.057157861	0.018764187	0.057856189	3643431
X3303300	CHUK	0.032048415	0.201810308	0.017480347	0.055409452	3303300
X3540353	CHURC1	0.7615492	0.201707728	0.406060488	0.388509848	3540353
X2494447	CIAO1	0.195658324	0.012540586	0.785887778	0.536474726	2494447
X3638819	CIB1	0.093832163	0.098624857	0.809793084	0.543807887	3638819
X3834674	CIC	0.00065905	-0.107843001	0.006540947	0.028914187	3834674
X3558145	CIDEB	0.002841988	-0.074946675	3.82E-06	0.000148382	3558145
X2662520	CIDEC	0.7528505	0.050542661	0.924910598	0.578374797	2662520
X3647993	CIITA	0.580417893	-0.2683711	0.40575908	0.388358412	3647993
X3825860	CILP2	0.249149302	-0.085303367	0.457555416	0.412903538	3825860
X3580319	CINP	0.093990288	-0.017918717	0.001132433	0.008751656	3580319
X3457201	CIP29	0.214137829	0.089831026	0.024765797	0.070097029	3457201
X3815649	CIRBP	0.000812148	0.174789049	0.008459849	0.033881731	3815649
X3666566	CIRH1A	0.269286401	0.107983241	0.070105379	0.137517604	3666566
X3247712	CISD1	0.001480982	0.264582825	0.018598362	0.057631513	3247712
X2737840	CISD2	0.100065968	0.049822107	0.122713502	0.194207979	2737840
X2675504	CISH	0.016640256	-0.008428103	0.904619253	0.573002995	2675504
X3474104	CIT	0.2760127	0.083577752	0.000448216	0.004486612	3474104
X2976768	CITED2	0.187254738	-0.1841538	0.069803434	0.137174705	2976768
X3226369	CIZ1	0.043614369	-0.150336554	0.348113436	0.357029995	3226369
X3205659	CKAP2	4.85E-05	-0.196348249	0.000633965	0.005721581	3205659
X3490655	CKAP2	0.66169046	0.20198581	0.298929453	0.328352585	3490655
X2571457	CKAP2L	0.567099437	0.149274417	0.33835494	0.351038427	2571457
X3469687	CKAP4	0.666919212	-0.073495654	0.170591456	0.237338992	3469687
X3371719	CKAP5	0.335279152	0.034956071	0.044874511	0.103621593	3371719
X3580769	CKB	0.561927766	-0.441366391	0.430034668	0.400541932	3580769
X3664785	CKLF	0.007751592	0.143491946	0.015941723	0.051791652	3664785
X3178583	CKS2	0.225786055	0.123411897	0.941548695	0.582777283	3178583
X2573641	CLASP1	0.020664798	-0.126895881	0.103931449	0.175836561	2573641
X2668425	CLASP2	0.282597312	0.040283228	0.808702874	0.543807887	2668425
X2426791	CLCC1	0.001880612	0.181096391	0.098087834	0.169781067	2426791
X3378758	CLCF1	0.002220858	-0.054813749	0.000567265	0.005295009	3378758
X2708457	CLCN2	0.437481619	0.007302278	0.386672259	0.377983056	2708457
X2751385	CLCN3	0.084775389	0.158256572	0.161552939	0.229207715	2751385
X3977299	CLCN5	0.02269461	0.041558752	0.009752478	0.037152385	3977299
X2320472	CLCN6	6.63E-07	-0.006180261	3.12E-06	0.000127557	2320472
X3675935	CLCN7	0.705863387	-0.126617698	0.607207958	0.475148169	3675935
X2322226	CLCNKA	0.994453704	0.003373332	0.31017595	0.33546079	2322226
X2652027	CLDN11	0.499463011	0.044326146	0.991479978	0.594348475	2652027
X3012019	CLDN12	0.001316833	0.17342857	0.006492845	0.028766783	3012019
X3064574	CLDN15	0.245495027	-0.10458929	0.229500122	0.281873549	3064574
X2644418	CLDN18	0.593468622	0.007242972	0.203164464	0.263132642	2644418
X2408994	CLDN19	0.276735415	-0.028412963	0.889095282	0.568447969	2408994
X3084950	CLDN23	0.6402272	0.067912274	0.106402578	0.178315053	3084950
X3056292	CLDN3	0.119055345	-0.033530808	0.489651397	0.427806798	3056292
X3952762	CLDN5	0.941888873	-0.038060141	0.763577739	0.529867799	3952762
X2685908	CLDND1	0.229575653	0.174474678	0.891237237	0.569037639	2685908
X3868987	CLDND2	0.103011248	-0.020951091	0.022342109	0.065274643	3868987
X3404436	CLEC2D	0.663419304	0.812853373	0.634312862	0.485017511	3404436
X3443857	CLECL1	0.019242677	0.659528022	0.113127117	0.184779256	3443857
X2949330	CLIC1	0.217777059	0.080649272	0.030462557	0.080467203	2949330
X4027769	CLIC2	0.000477831	-0.544635291	0.354353068	0.360113919	4027769
X2325593	CLIC4	0.053356432	0.041741128	0.127331303	0.198817933	2325593
X3919278	CLIC6	0.027701386	-0.204515381	0.031544029	0.082479015	3919278
X2883609	CLINT1	7.76E-05	0.015798886	0.000168083	0.002155703	2883609
X3475587	CLIP1	0.909668829	0.033263157	0.150409348	0.219306921	3475587
X3008220	CLIP2	0.315199791	-0.281043001	0.046740989	0.106384767	3008220
X3860229	CLIP3	0.233110621	-0.034322127	0.754929236	0.527033517	3860229
X2475407	CLIP4	0.320986832	0.076453974	0.070012493	0.137377809	2475407
X2594497	CLK1	0.257803407	0.089941711	0.404065941	0.387374036	2594497
X2437329	CLK2	0.926496652	0.1277147	0.334202523	0.348632151	2437329
X3601741	CLK3	2.70E-06	-0.089801066	0.00442037	0.021974514	3601741
X2889698	CLK4	0.441094489	0.189749199	0.363942047	0.365476689	2889698
X3577940	CLMN	0.026580392	-0.082481265	0.050427503	0.111583626	3577940
X3494502	CLN5	0.059160933	0.073281918	0.005238358	0.024770993	3494502
X3630701	CLN6	0.10621077	-0.085727727	0.03292116	0.084867734	3630701
X3082824	CLN8	0.129793676	0.137119211	0.093983926	0.16569353	3082824
X3382948	CLNS1A	0.006642598	0.189158132	0.369214706	0.368209949	3382948
X2769947	CLOCK	0.044060565	0.082994171	0.002063855	0.012926433	2769947
X3331392	CLP1	0.99358299	0.183672289	0.222106279	0.27698261	3331392
X3381063	CLPB	0.028202509	-0.07433045	0.004016732	0.02077019	3381063
X3818376	CLPP	0.003085612	-0.01460279	0.000255792	0.002924628	3818376
X3835935	CLPTM1	0.000336852	-0.032417252	0.000639432	0.005731183	3835935
X2845879	CLPTM1L	0.004713776	-0.120342681	0.034830611	0.088124643	2845879
X3629494	CLPX	0.206925534	0.129844835	0.631496557	0.484157988	3629494
X2406420	CLSPN	0.000763314	0.281442434	0.002190064	0.013468106	2406420
X2395890	CLSTN1	0.879010269	0.188676589	0.44431313	0.406683264	2395890
X3403244	CLSTN3	0.000211969	0.053792791	0.015072517	0.049864918	3403244
X3168415	CLTA	0.247156057	0.141507564	0.323569444	0.343101123	3168415
X2888304	CLTB	0.042389632	0.045483178	0.301023017	0.329309993	2888304
X3729172	CLTC	0.01986005	0.089121652	0.018678257	0.057751088	3729172
X3728889	CLTC	0.580430062	0.148991229	0.220185171	0.275947821	3728889
X3129065	CLU	0.017883777	-0.034431106	0.482755022	0.424636155	3129065
X3645947	CLUAP1	0.146169151	0.114176666	0.420370806	0.395747109	3645947
X3498589	CLYBL	0.058489026	-0.021281128	0.293228258	0.325006357	3498589
X2945882	CMAH	0.000488695	0.732234626	0.020144962	0.060834504	2945882
X3407926	CMAS	0.368160537	0.238172363	0.168199141	0.235302053	3407926
X2848265	CMBL	0.119257577	-0.200135254	0.08290217	0.152680633	2848265
X3670772	CMIP	0.244816552	0.048004219	0.60604723	0.474772598	3670772
X3470193	CMKLR1	0.552840279	-0.242485726	0.054700198	0.117386788	3470193
X2335132	CMPK1	0.237902129	-0.014905463	0.015295509	0.050348549	2335132
X2539125	CMPK2	0.055517179	0.179053893	0.076656667	0.145397422	2539125
X3664843	CMTM3	0.709107963	-0.118217419	0.415386367	0.39318985	3664843
X2668021	CMTM6	0.094327997	0.077642926	0.209469656	0.267855607	2668021
X2615938	CMTM7	0.915210521	-0.186268297	0.012233105	0.043241437	2615938
X2694644	CNBP	0.128201755	0.092991729	0.292211192	0.324492699	2694644
X3793760	CNDP2	0.306769066	0.018228217	0.043102439	0.101633423	3793760
X3863597	CNFN	0.149638273	0.005501678	0.138680832	0.209573152	3863597
X3565303	CNIH	0.034096851	0.050851025	0.742379859	0.522557071	3565303
X3336094	CNIH2	0.008889144	-0.12511332	0.279815768	0.316828534	3336094
X2382419	CNIH4	0.519818861	0.284440993	0.898340768	0.571075314	2382419
X2326327	CNKSR1	0.000296442	-0.106679431	0.008529439	0.03405549	2326327
X3971219	CNKSR2	0.865315832	0.257159838	0.720700632	0.515343811	3971219
X2980516	CNKSR3	0.373467911	0.364816593	0.973922718	0.590053777	2980516
X3815399	CNN2	0.029210545	-0.070143955	0.311477134	0.336300735	3815399
X2424102	CNN3	0.762905905	-0.429986358	0.142487653	0.212755926	2424102
X3261971	CNNM2	0.812359435	-0.125767849	0.582463731	0.466338013	3261971
X2494749	CNNM3	0.723142817	0.06502067	0.325218438	0.344057902	2494749
X2494709	CNNM4	0.190368172	0.013098387	0.682675773	0.502722648	2494709
X2717091	CNO	0.292377244	0.00613332	0.700212529	0.508336362	2717091
X3693673	CNOT1	0.621701964	0.037297979	0.559376886	0.45741161	3693673
X2616018	CNOT10	0.366291534	0.019681599	0.748165377	0.524498895	2616018
X3421897	CNOT2	0.743292682	0.134931423	0.667208163	0.4973442	3421897
X3841260	CNOT3	0.158135278	-0.076250011	0.858429074	0.560722143	3841260
X3074362	CNOT4	0.716725843	0.080490978	0.518464568	0.44044595	3074362
X2844709	CNOT6	0.318401131	0.081818394	0.332296357	0.34785361	2844709
X2774565	CNOT6L	0.688901292	0.20869329	0.638238759	0.486430377	2774565
X3125775	CNOT7	0.961780203	0.170010276	0.200508101	0.260976567	3125775
X2836856	CNOT8	0.241091471	0.034431244	0.820479669	0.547952163	2836856
X3721548	CNP	0.002228133	0.002813582	0.044066671	0.102603932	3721548
X3457667	CNPY2	0.001303235	0.043726911	0.000413049	0.004254756	3457667
X2907459	CNPY3	0.050989628	0.032285789	0.59605909	0.471235246	2907459
X2963859	CNR1	0.229933943	-0.668098009	0.628224793	0.482588476	2963859
X4044363	CNR2	0.456834532	-0.425980828	0.022730008	0.066184748	4044363
X3862452	CNTD2	0.040041124	-0.032931016	0.027919012	0.07609412	3862452
X3331730	CNTF	0.835827179	0.234531333	0.048885755	0.10945731	3331730
X3721989	CNTNAP1	2.91E-09	-0.09637697	0.000432588	0.004380793	3721989
X3709327	CNTROB	0.002024524	0.064505498	0.002531136	0.014929766	3709327
X3721851	COASY	0.431872301	0.006146686	0.714385526	0.512916555	3721851
X3531163	COCH	0.007912366	-0.20202422	0.007129307	0.03054533	3531163
X3733938	COG1	0.535040222	-0.024490699	0.037927076	0.092884833	3733938
X2384956	COG2	0.206473397	0.20552992	0.366015251	0.366567275	2384956
X3488253	COG3	0.424872459	0.090978448	0.851673307	0.558239338	3488253
X3697125	COG4	0.01909692	-0.113321461	0.038631406	0.09422514	3697125
X3067080	COG5	0.840305739	-0.010915383	0.74200033	0.5224314	3067080
X3486383	COG6	0.978913664	0.100354619	0.351639533	0.358899823	3486383
X3685131	COG7	0.533060335	0.070752777	0.634872188	0.485094989	3685131
X3696524	COG8	0.29166562	0.017100038	0.345461636	0.355526065	3696524
X3763687	COIL	0.570398343	0.326639554	0.039480643	0.095667301	3763687
X2404546	COL16A1	0.67231113	-0.03846701	0.44197826	0.405749095	2404546
X3935016	COL18A1	0.007490603	-0.064097589	0.000184582	0.002314026	3935016
X3924144	COL18A1	0.18091284	-0.050202881	0.243242208	0.29150523	3924144
X2912649	COL19A1	0.109808145	0.298208309	1.78E-05	0.000460178	2912649
X3762198	COL1A1	0.763467789	-0.057837028	0.110452111	0.182667478	3762198
X3893338	COL20A1	0.869333151	-0.019254666	0.100905608	0.17274116	3893338
X2889542	COL23A1	0.521427366	-0.054013499	0.520162017	0.441278649	2889542
X2421000	COL24A1	8.84E-10	-0.096619811	9.64E-05	0.001461963	2421000
X3452865	COL2A1	0.495974503	-0.018125397	0.43745021	0.403770034	3452865
X3501219	COL4A2	0.071476668	0.002872892	0.168415005	0.235406129	3501219
X2862950	COL4A3BP	0.055337845	0.192850983	0.802332897	0.542303911	2862950
X2602110	COL4A4	0.638377512	0.096581714	0.701943912	0.509122697	2602110
X3986730	COL4A5	0.538424814	-0.100330491	0.608466653	0.475590071	3986730
X3193482	COL5A1	0.008623738	0.0652426	0.271604427	0.311181527	3193482
X3849923	COL5A3	0.501906341	-0.033501165	0.146129328	0.215686628	3849923
X3924372	COL6A1	0.462034161	-0.057759589	0.449932028	0.409674714	3924372
X3924424	COL6A2	0.351375735	-0.043494091	0.374985695	0.371977161	3924424
X2673345	COL7A1	0.243651277	-0.018080985	0.790487917	0.538372643	2673345
X2408244	COL9A2	0.08469043	-0.119527315	0.002109542	0.013117754	2408244
X3892974	COL9A3	0.386454364	0.090478843	0.107754072	0.180038257	3892974
X2664332	COLQ	0.052868626	0.006435865	0.094935054	0.166579465	2664332
X2484752	COMMD1	0.017671676	-0.275176218	0.075267223	0.143710688	2484752
X2824986	COMMD10	0.962275593	0.156385913	0.135366267	0.206727642	2824986
X2700500	COMMD2	0.861279709	0.264075979	0.066894305	0.133271483	2700500
X3238466	COMMD3	4.56E-05	0.119956408	1.65E-05	0.000436462	3238466
X3602264	COMMD4	0.148890917	0.074102343	0.042426674	0.100404337	3602264
X3159132	COMMD5	0.27100528	0.00245735	0.426138027	0.398546421	3159132
X3518169	COMMD6	0.261982704	0.106145865	0.027100537	0.074808773	3518169
X2768145	COMMD8	0.312331871	0.162452057	0.032682732	0.084555919	2768145
X3369762	COMMD9	0.070648271	-0.035956495	0.007482707	0.03148852	3369762
X3937092	COMT	0.034672158	-0.116988268	0.103452297	0.175301121	3937092
X3295331	COMTD1	0.509557934	-0.014589098	0.174139419	0.24011332	3295331
X2440143	COPA	0.397682125	0.034413792	0.435532803	0.403106563	2440143
X3363923	COPB1	0.416478512	0.095690484	0.030788368	0.081053268	3363923
X2697792	COPB2	0.010758733	0.142985108	0.002804969	0.016130107	2697792
X3855324	COPE	0.086340188	-0.175280514	0.20487235	0.264493692	3855324
X2641532	COPG	0.065428797	-0.054933892	0.600609617	0.47316623	2641532
X3623424	COPS2	0.004999313	0.19376963	0.363402151	0.365091254	3623424
X3747717	COPS3	0.104990438	0.055031772	0.934795524	0.580656108	3747717
X2733928	COPS4	0.876534159	0.229052242	0.050384036	0.111519092	2733928
X3138978	COPS5	0.456977615	0.150251566	0.057058373	0.120772671	3138978
X3015216	COPS6	0.34766734	0.081392922	0.008100354	0.033130875	3015216
X3402697	COPS7A	0.054743639	0.048422375	0.088855955	0.159723533	3402697
X2532064	COPS7B	0.528037806	-0.00570973	0.514925601	0.438921887	2532064
X2534126	COPS8	0.421735333	0.140176244	0.90952867	0.573701647	2534126
X3416522	COPZ1	0.000105913	0.112159043	0.000523091	0.005060707	3416522
X3761054	COPZ2	0.079798783	-0.107774872	0.913984391	0.575083938	3761054
X3417531	COQ10A	0.226459606	0.161145209	0.040942846	0.097933062	3417531
X2521446	COQ10B	0.227080702	0.231786892	0.189265549	0.252262174	2521446
X2775965	COQ2	0.051094953	0.353267885	0.029603325	0.078892384	2775965
X3190339	COQ4	0.387500138	-0.071782438	0.801241066	0.541956062	3190339
X3543935	COQ6	0.154710931	0.017276537	0.349008772	0.357243457	3543935
X3650802	COQ7	0.906221564	0.237281176	0.509324443	0.436485441	3650802
X3662723	COQ9	0.076998	-0.000363768	0.298162851	0.328187547	3662723
X3655986	CORO1A	0.340797205	0.057919336	0.100819977	0.172632467	3655986
X3378830	CORO1B	0.340878186	-0.106968354	0.623648579	0.481464701	3378830
X3470549	CORO1C	0.50076951	0.215302857	0.304685953	0.331663095	3470549
X3751590	CORO6	0.292235256	0.031468261	0.358632191	0.362555012	3751590
X3678083	CORO7	0.608016857	-0.212897024	0.044387707	0.103003064	3678083
X3678059	CORO7	0.866956202	-0.063811707	0.507509126	0.43583983	3678059
X3702547	COTL1	0.00337822	-0.108820075	0.016604078	0.053413102	3702547
X3711165	COX10	0.159414325	-0.00981519	0.231501167	0.283344126	3711165
X3763148	COX11	0.351517278	0.380348728	0.026166094	0.072818156	3763148
X3303109	COX15	0.699646633	0.099955689	0.436186587	0.403406054	3303109
X2690956	COX17	0.141931633	0.025279611	0.633781765	0.484896705	2690956
X2772968	COX18	0.062530922	0.143931943	0.027886741	0.076059334	2772968
X3672455	COX4I1	0.104073227	0.09867726	0.534469749	0.44749285	3672455
X3703164	COX4NB	0.931985545	0.029497506	0.770737957	0.532236662	3703164
X3633221	COX5A	0.241872292	-0.096903214	0.107476824	0.179729066	3633221
X2495121	COX5B	0.955938362	-0.109531851	0.929994761	0.579870462	2495121
X3830649	COX6B1	0.936911964	-0.083045428	0.751996594	0.525755156	3830649
X3146433	COX6C	0.399810504	0.036125157	0.903477568	0.57267808	3146433
X2961300	COX7A2	0.931123635	0.07313745	0.653705291	0.492337962	2961300
X2550122	COX7A2L	0.053269596	-0.011700334	0.008209667	0.033376889	2550122
X3982410	COX7B	0.460452002	-0.049559534	0.584291878	0.467064122	3982410
X2451309	COX7C	0.172383855	0.195310309	0.894846539	0.570080326	2451309
X3334125	COX8A	0.346186508	-0.106845213	0.111382678	0.183467148	3334125
X3651018	CP110	0.003631111	0.109479519	0.189283747	0.252262174	3651018
X3854132	CPAMD8	0.701913259	-0.016255775	0.286015864	0.320718745	3854132
X3716411	CPD	0.117096824	0.042393215	0.358290812	0.362517934	3716411
X2719361	CPEB2	0.932698182	0.034970193	0.259971665	0.303854994	2719361
X3300242	CPEB3	9.58E-07	0.153717561	0.001386264	0.009951637	3300242
X2841699	CPEB4	0.00389127	-0.066802241	5.24E-05	0.000950842	2841699
X2756630	CPLX1	0.39043756	-0.044381067	0.311771328	0.336380983	2756630
X2842194	CPLX2	0.106198781	-0.090477412	0.208380338	0.26707697	2842194
X3601931	CPLX3	0.841732341	0.010051486	0.668675118	0.497859814	3601931
X3904119	CPNE1	0.665841853	0.120273943	0.770247789	0.532086657	3904119
X3662545	CPNE2	0.936652629	-0.053325383	0.128899889	0.200385577	3662545
X3105904	CPNE3	0.001930138	0.116805215	0.001341141	0.009721919	3105904
X2951999	CPNE5	0.543275471	-0.024116535	0.874586625	0.565350992	2951999
X3674199	CPNE7	1.14E-06	0.020321949	3.22E-05	0.000683216	3674199
X3450655	CPNE8	0.170209324	-0.223944607	0.00403081	0.020815375	3450655
X2685944	CPOX	0.116081604	0.030040796	0.08873504	0.159637821	2685944
X3158516	CPSF1	0.72008489	-0.15612341	0.668774843	0.497859814	3158516
X3548788	CPSF2	8.68E-05	0.105530404	8.91E-05	0.001377783	3548788
X2468920	CPSF3	0.378990085	0.113546011	0.08276469	0.152607655	2468920
X2391360	CPSF3L	0.162692121	-0.048442077	0.694861179	0.506671852	2391360
X3014764	CPSF4	0.997836274	0.082035331	0.440828799	0.405572469	3014764
X3421446	CPSF6	0.660273548	0.084866632	0.673521549	0.499256882	3421446
X3379644	CPT1A	0.577750623	0.282040539	0.607484963	0.475294876	3379644
X2336706	CPT2	0.065621014	0.024749942	0.008305003	0.03353717	2336706
X3895118	CPXM1	0.821642892	0.726490382	0.759197117	0.528451631	3895118
X2717857	CPZ	0.174413199	-0.047281911	0.470987317	0.418343545	2717857
X2377332	CR1	0.248340219	-0.307285029	0.015104129	0.049927136	2377332
X2377283	CR2	0.391238543	-0.536561514	0.071847692	0.139539184	2377283
X3643966	CRAMP1L	0.313814357	-0.127300985	0.57652371	0.464084199	3643966
X3226844	CRAT	0.821601991	0.131619359	0.352189655	0.359038353	3226844
X3188478	CRB2	0.117661544	-0.076323829	0.009733739	0.037151833	3188478
X2660648	CRBN	0.0141754	0.133360128	0.244843968	0.292617804	2660648
X2525053	CREB1	0.269506728	0.126705555	0.513087849	0.438217646	2525053
X3168102	CREB3	0.09573537	-0.005185619	0.040503486	0.097210147	3168102
X3329206	CREB3L1	0.129938027	-0.247738235	0.181798536	0.246157012	3329206
X3075136	CREB3L2	1.86E-05	-0.112933859	0.003147003	0.017578451	3075136
X2359993	CREB3L4	0.48771825	-0.044875445	0.483082676	0.424876436	2359993
X2994558	CREB5	0.121707779	-0.345058598	0.189025487	0.252260204	2994558
X3677795	CREBBP	0.714745899	0.025896358	0.087241392	0.157802416	3677795
X2949622	CREBL1	0.301213151	-0.044190159	0.012934769	0.044947418	2949622
X3405396	CREBL2	0.086473679	0.157105784	0.033525539	0.085853378	3405396
X3385003	CREBZF	0.021480775	0.014854811	0.020703087	0.06197211	3385003
X2442698	CREG1	0.121013384	0.05743097	0.889880238	0.568732846	2442698
X2610136	CRELD1	0.004531089	0.022455723	0.000766847	0.006592809	2610136
X3950452	CRELD2	3.05E-05	-0.284969595	0.023596537	0.067821499	3950452
X3242353	CREM	0.02508782	0.216707908	0.00603966	0.027429073	3242353
X2477073	CRIM1	0.000112391	0.529559288	0.000388865	0.004092133	2477073
X3071878	CRIM2	0.494078175	-0.007571661	0.173564269	0.239641654	3071878
X3554851	CRIP1	0.341883023	-0.44267551	0.011578376	0.04166368	3554851
X3554818	CRIP2	0.300472428	0.00228397	0.009743277	0.037152385	3554818
X2954506	CRIP3	0.208829108	0.038054801	0.605191853	0.474580112	2954506
X2714818	CRIPAK	0.03717371	0.012539076	0.725569915	0.517119944	2714818
X2480589	CRIPT	0.64711692	0.253940803	0.592331249	0.469681387	2480589
X3103745	CRISPLD1	0.56988347	-0.077115208	0.76515939	0.530404139	3103745
X3740171	CRK	0.299738215	0.167996206	0.362971702	0.364972274	3740171
X3937787	CRKL	2.53E-05	-0.017871166	0.001991343	0.012584984	3937787
X3720228	CRKRS	0.0455983	0.147351229	0.487665248	0.426809577	3720228
X3855104	CRLF1	0.335595852	-0.063539834	0.245361659	0.292951633	3855104
X3752002	CRLF3	0.97516581	0.243432372	0.181742496	0.246157012	3752002
X3875242	CRLS1	0.043065765	0.062471762	0.027334047	0.075209552	3875242
X3899954	CRNKL1	0.527160641	0.152084057	0.439369677	0.404937769	3899954
X2398369	CROCC	0.258588786	0.380263594	0.863889449	0.562115134	2398369
X3726772	CROP	0.510059688	0.156230735	0.375459818	0.372154456	3726772
X3011317	CROT	9.52E-09	0.015044885	1.30E-11	1.57E-08	3011317
X2616166	CRTAP	0.331775749	0.15219432	0.27211735	0.311631829	2616166
X3825292	CRTC1	0.565593542	-0.028479704	0.079229816	0.148763239	3825292
X2436338	CRTC2	0.008489161	-0.049419976	0.055320604	0.118185163	2436338
X3608220	CRTC3	0.729843936	0.054945082	0.821946974	0.548556242	3608220
X3329029	CRY2	0.907099642	-0.04470292	0.142796586	0.212917472	3329029
X3923075	CRYAA	0.4394662	-0.055838621	0.97402189	0.590053777	3923075
X2599670	CRYBA2	0.847577243	-0.000264883	0.317870592	0.340196696	2599670
X3955940	CRYBB1	0.243599117	-0.005963454	0.931581687	0.580164079	3955940
X3940452	CRYBB3	0.199891137	-0.058519825	0.517616551	0.440205007	3940452
X3079722	CRYGN	0.438923033	-0.009012463	0.408924611	0.390101414	3079722
X3504226	CRYL1	0.554160108	0.135497646	0.387977258	0.378926213	3504226
X3684039	CRYM	0.033144219	0.489572519	0.115579639	0.187489141	3684039
X2418451	CRYZ	0.032855171	0.232103796	0.001585992	0.010819909	2418451
X3929821	CRYZL1	0.746979601	0.090006609	0.187088059	0.250793291	3929821
X3457614	CS	0.378593195	-0.032442677	0.8741512	0.565325225	3457614
X3456006	CSAD	0.189644587	0.087986854	0.736763793	0.521243338	3456006
X3444252	CSDA	3.64E-05	0.008420547	0.018473186	0.057414283	3444252
X3946944	CSDC2	0.376829209	-0.008453233	0.309446746	0.334997383	3946944
X2429277	CSDE1	0.930396616	0.103705911	0.441050722	0.405572469	2429277
X3888133	CSE1L	0.816162389	0.183427795	0.62714458	0.482264903	3888133
X2351063	CSF1	0.23382215	0.007013714	0.590018413	0.469138067	2351063
X3944564	CSF2RB	0.107793527	-0.105500523	0.053619302	0.115980451	3944564
X3720675	CSF3	0.79765776	0.039689067	0.497064782	0.431383789	3720675
X3243908	CSGALNACT2	0.015002055	0.139283794	0.011406564	0.041197523	3243908
X3031967	CSGlcA-T	2.41E-06	0.005266048	3.86E-05	0.000783132	3031967
X3601840	CSK	0.008193497	-0.055356496	0.005719326	0.026342489	3601840
X2880932	CSNK1A1	0.944662925	0.021580903	0.070637499	0.138117617	2880932
X2880905	CSNK1A1	0.101819708	0.155385686	0.287324206	0.321598015	2880905
X3509986	CSNK1A1L	0.936670892	-0.074316826	0.795107132	0.539744141	3509986
X3774823	CSNK1D	0.860820932	0.174991833	0.389382214	0.379798726	3774823
X3960478	CSNK1E	0.293225495	-0.192878416	0.301025781	0.329309993	3960478
X3629012	CSNK1G1	0.002439843	0.070960409	1.62E-05	0.000431471	3629012
X3816153	CSNK1G2	0.68933985	-0.05525539	0.80563606	0.542878761	3816153
X2826550	CSNK1G3	0.152569706	0.151614935	7.79E-05	0.00126106	2826550
X3894228	CSNK2A1	0.32695244	0.043852574	0.926324687	0.578636739	3894228
X3693533	CSNK2A2	0.00033255	0.153440991	0.068888509	0.135821713	3693533
X2902574	CSNK2B	0.031783654	-0.022737255	0.236040755	0.286205118	2902574
X2902559	CSNK2B	0.474499466	0.096664654	0.314835222	0.338201419	2902559
X3101893	CSPP1	0.861189226	0.046552179	0.560901792	0.457917032	3101893
X2450865	CSRP1	0.015383644	0.154229231	0.099027811	0.170725935	2450865
X3878308	CSRP2BP	0.000863591	0.058095418	0.02202949	0.064482093	3878308
X3901387	CST2	0.467291833	0.045005026	0.735904995	0.521083953	3901387
X3901296	CST3	0.920933018	-0.108041628	0.921381608	0.57736233	3901296
X3880629	CST7	0.09153069	0.101863534	0.970843883	0.589626725	3880629
X3934245	CSTB	0.071659071	0.098577718	0.029160843	0.078320049	3934245
X3890154	CSTF1	0.906884364	0.041712059	0.499763417	0.432186604	3890154
X3984536	CSTF2	0.365774606	0.095293702	0.217280718	0.273981107	3984536
X3289631	CSTF2T	0.176817335	-0.03377935	0.042305707	0.100239753	3289631
X3368520	CSTF3	0.002803381	0.076789403	0.031134992	0.081793384	3368520
X3962448	CTA-126B4.3	0.040612287	-0.02074729	0.229830445	0.282206518	3962448
X3962469	CTA-126B4.3	0.965525119	-0.055311106	0.921207195	0.577345829	3962469
X3947011	CTA-216E10.6	7.38E-05	0.256073776	0.006225418	0.028011661	3947011
X3533499	CTAGE5	0.513315522	0.045221712	0.991790352	0.594348475	3533499
X2757036	CTBP1	0.112155679	0.028437733	0.901396363	0.572086152	2757036
X2420467	CTBS	0.499540941	0.093684556	0.098326125	0.170118002	2420467
X3665603	CTCF	0.786296754	0.140866962	0.376804249	0.372994891	3665603
X3795312	CTDP1	0.662854327	-0.002642951	0.089496891	0.160157659	3795312
X2527786	CTDSP1	0.01113841	-0.017598672	0.062728799	0.128124025	2527786
X3458911	CTDSP2	0.31634666	0.01675187	0.01044926	0.038849062	3458911
X3591909	CTDSPL2	0.094103504	0.159671109	0.843584924	0.555710458	3591909
X3656622	CTF1	0.937511893	-0.020494374	0.875348336	0.565475801	3656622
X3696454	CTF8	0.094060188	-0.024625728	0.016610803	0.053413102	3696454
X3288845	CTGLF1	0.034084988	0.117041551	0.318084685	0.340327476	3288845
X2341663	CTH	3.16E-07	-0.281245996	1.54E-06	7.72E-05	2341663
X2830946	CTNNA1	0.189944464	0.228907276	0.507144396	0.435679814	2830946
X3219621	CTNNAL1	0.001118283	-0.00211539	0.004197533	0.021351128	3219621
X2618940	CTNNB1	0.433622043	0.148242479	0.730730766	0.519231876	2618940
X2395965	CTNNBIP1	0.285067166	-0.15382982	0.987714707	0.593827701	2395965
X3884324	CTNNBL1	0.450056581	0.190497891	0.85268494	0.55855325	3884324
X3331487	CTNND1	0.261640199	-0.086259137	0.457952919	0.413118821	3331487
X3706700	CTNS	0.061551244	-0.030213417	0.97164473	0.589673835	3706700
X2332144	CTPS	0.051821569	0.10138673	0.094125029	0.165843284	2332144
X4000839	CTPS2	0.170866734	-0.029336691	0.21282365	0.270517534	4000839
X3320301	CTR9	0.349548716	0.417633615	0.615753631	0.478624112	3320301
X3699390	CTRB1	0.463868685	-0.075276516	0.255413967	0.300808403	3699390
X3696016	CTRL	0.271260817	-0.223111009	0.001138858	0.008782021	3696016
X3695983	CTRL	0.007220659	0.073477206	0.337477127	0.350687613	3695983
X3887117	CTSA	2.03E-06	-0.039876155	5.66E-08	6.69E-06	3887117
X3124537	CTSB	0.017985879	0.032236201	0.068640459	0.135410168	3124537
X3385769	CTSC	0.325894173	-0.130023133	0.083047491	0.152912156	3385769
X3358950	CTSD	0.123937739	-0.118752111	0.019385797	0.059113757	3358950
X3634811	CTSH	0.703394267	-0.317844486	0.671748101	0.49881527	3634811
X2791063	CTSO	0.000882903	0.252492931	0.000129544	0.001803837	2791063
X2434575	CTSS	0.72826496	0.230140242	0.24747506	0.294617844	2434575
X3335697	CTSW	0.038626417	0.056632618	0.054279331	0.116824804	3335697
X3911767	CTSZ	0.254517101	-0.024835033	0.096421358	0.168044701	3911767
X3338552	CTTN	0.003423634	-0.3294983	0.063240624	0.128596308	3338552
X2352106	CTTNBP2NL	0.62479846	0.211127006	0.912136406	0.574338269	2352106
X3848644	CTXN1	0.421777002	0.016570893	0.95924198	0.587223635	3848644
X3764022	CUEDC1	0.713845571	-0.05442662	0.736142265	0.521164421	3764022
X3304355	CUEDC2	0.32176402	-0.110363088	0.040249725	0.096869446	3304355
X3372253	CUGBP1	0.135194769	0.056097062	0.161069356	0.228775486	3372253
X3234760	CUGBP2	0.001697823	0.042334821	0.019344101	0.059049471	3234760
X3030285	CUL1	0.33225148	0.129797045	0.585252155	0.46763022	3030285
X3284882	CUL2	0.075085923	0.218482864	0.000312296	0.003439679	3284882
X2601544	CUL3	0.044132356	0.175058404	0.00061731	0.005609593	2601544
X3502497	CUL4A	0.367239116	0.026132683	0.328523162	0.345948235	3502497
X4019900	CUL4B	0.490459471	0.10239224	0.033914188	0.086456626	4019900
X3347549	CUL5	0.433602607	0.19304172	0.559769035	0.457515185	3347549
X2954355	CUL7	0.023310533	-0.215765569	0.021905503	0.064312305	2954355
X2950714	CUTA	0.335324839	0.030555893	0.179662215	0.244802388	2950714
X3260423	CUTC	0.246289809	0.177715463	0.947412382	0.584006176	3260423
X3016380	CUX1	0.30276967	-0.104805384	0.911349578	0.574028243	3016380
X3387171	CWC15	0.610754493	0.108133022	0.520728791	0.441647727	3387171
X3303339	CWF19L1	0.706196	0.139532743	0.334587204	0.348940079	3303339
X3389745	CWF19L2	0.593176705	0.28414938	0.800941216	0.541911812	3389745
X2731381	CXCL1	0.610974033	-0.038441419	0.126476497	0.197919164	2731381
X2773958	CXCL10	0.061039423	0.506617315	0.816529519	0.546343505	2773958
X2773369	CXCL5	0.826273764	-0.077690625	0.916782889	0.575922791	2773369
X4011989	CXCR3	0.004739659	0.798845778	0.027193917	0.07495623	4011989
X2578028	CXCR4	0.034863678	0.058440547	0.096190404	0.16790556	2578028
X3440921	CXorf10	0.261272539	0.145234882	0.017258327	0.054817106	3440921
X3970166	CXorf15	0.082904267	0.071343781	0.313517062	0.33752643	3970166
X4003895	CXorf21	0.213198268	0.501475133	0.00721514	0.030729094	4003895
X4002011	CXorf23	0.393593812	0.216666086	0.151664663	0.220477636	4002011
X3982242	CXorf26	0.95241674	0.251350745	0.809876156	0.543807887	3982242
X4015602	CXorf34	0.071872726	0.116369023	0.772562706	0.532516964	4015602
X4005627	CXorf38	0.010143213	0.087262686	0.000303725	0.00336895	4005627
X3985866	CXorf39	0.794260089	0.090151885	0.269052839	0.309921138	3985866
X3994451	CXorf40A	0.99018211	-0.065820055	0.793959483	0.539505428	3994451
X3987492	CXorf45	0.117783257	-0.108240907	0.02295571	0.066642859	3987492
X3986230	CXorf57	0.003261398	0.111493001	9.36E-05	0.001430424	3986230
X3807809	CXXC1	0.072407996	0.078381546	0.494788164	0.430286073	3807809
X2780388	CXXC4	0.221969931	-0.486297043	0.758170607	0.528175277	2780388
X2831350	CXXC5	0.032676306	0.04447957	0.060799164	0.125921978	2831350
X3766153	CYB561	0.182094278	-0.095650036	0.321867714	0.342293936	3766153
X2350787	CYB561D1	0.146331714	0.002319423	0.063176635	0.128596308	2350787
X2622772	CYB561D2	0.004551516	-0.050567225	0.027838828	0.076009595	2622772
X3813297	CYB5A	0.182184097	0.129601329	0.061278058	0.126535661	3813297
X3666732	CYB5B	0.653196176	0.196530295	0.230269399	0.282501819	3666732
X3709213	CYB5D1	0.072022992	-0.009330795	0.46895214	0.418002021	3709213
X2451493	CYB5R1	0.026981791	0.086576078	0.007903261	0.032659035	2451493
X3361381	CYB5R2	0.781855126	-0.220470911	0.943200822	0.583056121	3361381
X3962530	CYB5R3	0.010264928	-0.034974371	0.078551802	0.147810509	3962530
X2915491	CYB5R4	0.086978915	-0.004099622	0.008826911	0.034815369	2915491
X3704270	CYBA	0.012910371	0.023755722	0.007206244	0.030723039	3704270
X3375307	CYBASC3	5.53E-10	-0.081768612	9.22E-09	1.67E-06	3375307
X3973839	CYBB	0.897028797	0.261543665	0.7163325	0.513776364	3973839
X2515240	CYBRD1	0.68573487	-0.393810616	0.553034384	0.454615729	2515240
X3120051	CYC1	0.635438728	-0.144937872	0.113008467	0.184740245	3120051
X3042001	CYCS	0.910871726	-0.065410716	0.071964191	0.139629715	3042001
X3583638	CYFIP1	0.765255964	-0.07023154	0.108561908	0.180845512	3583638
X2837266	CYFIP2	0.032773396	0.038962307	0.86034731	0.561121368	2837266
X3771642	CYGB	0.234114936	0.024734017	0.14825101	0.217493419	3771642
X3158697	CYHR1	0.380921223	-0.022457901	0.998678945	0.596008082	3158697
X3660213	CYLD	0.068152894	0.201759463	0.409283402	0.390157301	3660213
X4035762	CYorf14	0.738239401	-0.133523014	0.431129054	0.400934227	4035762
X4031068	CYorf15A	0.014155435	0.043291637	0.994189538	0.59504158	4031068
X3157217	CYP11B1	0.684063025	-0.064287263	0.559986818	0.457622427	3157217
X3601827	CYP1A2	0.072280283	0.024873851	0.182188578	0.246556696	3601827
X2548699	CYP1B1	0.001043305	-0.411718917	0.200972015	0.261362257	2548699
X2523635	CYP20A1	0.010994977	0.240089255	1.18E-05	0.000336851	2523635
X2559189	CYP26B1	0.561436518	0.045694382	0.684314433	0.503311448	2559189
X2528093	CYP27A1	0.047650152	0.121638072	0.078413813	0.147622103	2528093
X3833967	CYP2F1	0.081290644	-0.110048188	0.293298943	0.325006357	3833967
X3364119	CYP2R1	0.003710054	0.268758177	0.032335252	0.083823796	3364119
X3364095	CYP2R1	0.014367368	0.390861951	0.036499117	0.090669235	3364095
X3833992	CYP2S1	0.216987814	-0.067872144	0.027781049	0.075930414	3833992
X2738697	CYP2U1	0.712170646	0.240282933	0.26430005	0.306823145	2738697
X2986951	CYP2W1	0.182480252	-0.027144378	0.638900658	0.486597257	2986951
X2755053	CYP4V2	0.600367808	0.12458425	0.148245025	0.217493419	2755053
X3060994	CYP51A1	5.63E-05	0.150489435	0.004952993	0.023855571	3060994
X3138204	CYP7B1	0.773506176	0.266453289	0.28348847	0.319162685	3138204
X2540007	CYS1	0.724223521	0.05941316	0.291781019	0.324292097	2540007
X4013460	CYSLTR1	0.002009103	-0.021642025	0.010893285	0.039992015	4013460
X2536800	D2HGDH	0.188805049	-0.055941814	0.902763844	0.572341803	2536800
X3538213	DAAM1	0.020732032	-0.009142734	0.007089606	0.030434889	3538213
X2414558	DAB1	0.159642726	-0.01847463	0.059373826	0.12395765	2414558
X3538087	DACT1	0.107183565	0.465172679	0.778326024	0.534203054	3538087
X2985497	DACT2	0.197979336	-0.012222131	0.129205917	0.20066013	2985497
X3866117	DACT3	0.431512394	-0.071815786	0.268662953	0.309631188	3866117
X3556556	DAD1	0.001631765	0.079293656	0.007615474	0.031789886	3556556
X2622121	DAG1	0.03939454	-0.013983331	0.103515539	0.1753231	2622121
X3037344	DAGLB	0.88611511	-0.00807419	0.228934445	0.281439686	3037344
X3037385	DAGLB	0.433624665	-0.053579552	0.709285365	0.511827075	3037385
X3332838	DAK	0.005642919	-0.125992042	0.108544364	0.180845512	3332838
X2673830	DALRD3	0.074997351	-0.036009682	0.534197849	0.447426149	2673830
X2848464	DAP	0.703774082	-0.165222141	0.369970973	0.368682238	2848464
X2361036	DAP3	0.466369833	0.026254495	0.007371289	0.031171049	2361036
X3177880	DAPK1	0.00111742	-0.355294251	0.004107998	0.021063329	3177880
X3628832	DAPK2	0.246384026	-0.074890443	0.00014646	0.001949188	3628832
X3846507	DAPK3	0.110302819	0.071097129	0.102534583	0.174493749	3846507
X2737318	DAPP1	0.389889256	0.061165092	0.399257924	0.38483444	2737318
X2577958	DARS	0.000915036	0.100381147	0.001159949	0.008876336	2577958
X2367843	DARS2	0.68825025	0.123854822	0.322231228	0.34233884	2367843
X2950668	DAXX	0.125342881	0.077725115	0.340380535	0.352015899	2950668
X3815834	DAZAP1	0.001349755	0.034327892	0.018169473	0.056814761	3815834
X3414846	DAZAP2	0.129678872	0.012689464	0.021282917	0.063174233	3414846
X3723071	DBF4B	0.704895509	-0.023031565	0.208010518	0.266822261	3723071
X3723120	DBF4B	0.924517167	0.040427291	0.543563794	0.451167118	3723120
X2502821	DBI	0.574316967	0.194019479	0.844211745	0.555710458	2502821
X2888800	DBN1	0.589342683	-0.231046754	0.488660368	0.427228152	2888800
X3705151	DBNDD1	1.19E-09	0.009400866	3.39E-05	0.000715191	3705151
X2999710	DBNL	0.008114307	0.05516155	9.05E-05	0.001394664	2999710
X3867247	DBP	4.92E-05	-0.013967618	0.003671918	0.01958459	3867247
X2697331	DBR1	0.675663647	0.184197887	0.997735858	0.595811787	2697331
X2425212	DBT	0.956089733	0.17957912	0.820750681	0.54798787	2425212
X2738949	DC2	0.977601434	-0.026795414	0.980474332	0.592041685	2738949
X3759540	DCAKD	0.963611976	-0.179653279	0.600112203	0.472953223	3759540
X2922972	DCBLD1	0.000767524	-0.161617204	0.078058622	0.147237346	2922972
X2686023	DCBLD2	0.56190365	-0.207986581	0.118837088	0.190749496	2686023
X3676649	DCI	0.292219386	-0.135505107	0.021572893	0.063695521	3676649
X2730714	DCK	0.285550044	0.199714072	0.082875109	0.152666853	2730714
X3307680	DCLRE1A	0.219998337	0.054978219	0.668857581	0.497859814	3307680
X2352743	DCLRE1B	0.730557917	0.049166196	0.729436128	0.518642778	2352743
X3278977	DCLRE1C	0.02306929	0.13179789	0.08204632	0.152025538	3278977
X2676726	DCP1A	0.043943518	0.06833726	0.292076966	0.32443605	2676726
X3440192	DCP1B	0.550253922	-0.06961724	0.932121176	0.58026834	3440192
X2824354	DCP2	0.196235829	0.091714705	0.182642549	0.246828527	2824354
X3355114	DCPS	0.73809343	0.148827116	0.174557245	0.240401362	3355114
X2360541	DCST1	0.105288069	-0.044668752	0.593070344	0.470076238	2360541
X2795819	DCTD	0.172456421	0.112271479	0.726889448	0.517488824	2795819
X2559967	DCTN1	0.013284083	0.08644885	0.826483946	0.54944941	2559967
X3458614	DCTN2	0.000979899	-0.076929359	0.000971266	0.007881047	3458614
X2881554	DCTN4	0.883740649	0.047517646	0.098484401	0.170275777	2881554
X3653042	DCTN5	0.003327058	0.133999913	0.000157401	0.002059355	3653042
X3092325	DCTN6	0.809615837	0.215529929	0.014177705	0.047840882	3092325
X2707764	DCUN1D1	0.546087558	0.167029195	0.622499267	0.48126391	2707764
X3526544	DCUN1D2	0.894353336	0.13472261	0.139824812	0.210404848	3526544
X3683845	DCUN1D3	0.172708821	0.198232053	0.001207145	0.009138843	3683845
X3683806	DCUN1D3	0.148307129	0.194342966	0.108643151	0.180920681	3683806
X2726828	DCUN1D4	0.010926125	0.085286059	0.011923757	0.042572523	2726828
X3388914	DCUN1D5	0.000438345	0.165463078	1.25E-05	0.000354625	3388914
X3774535	DCXR	0.007417281	0.121715732	0.021974008	0.064392206	3774535
X3824212	DDA1	0.202405729	0.028532124	0.204209508	0.263987604	3824212
X2949311	DDAH2	0.441905774	-0.035606648	0.123521685	0.195017278	2949311
X3375245	DDB1	0.000221014	0.019074046	0.007563377	0.031640167	3375245
X3329649	DDB2	0.037751656	-0.21258152	0.002738617	0.015865549	3329649
X3564997	DDHD1	5.85E-06	0.033200754	1.53E-06	7.71E-05	3564997
X3094514	DDHD2	0.008915791	0.086209806	4.41E-05	0.00086393	3094514
X2321942	DDI2	0.468088758	0.154729949	0.277525995	0.315487767	2321942
X2321911	DDI2	0.808812731	0.196845217	0.574838638	0.463349584	2321911
X3458587	DDIT3	3.51E-11	0.089874588	1.65E-08	2.62E-06	3458587
X3251393	DDIT4	1.19E-08	-0.153806352	2.25E-08	3.32E-06	3251393
X2400220	DDOST	0.007856033	0.003232767	0.102490875	0.174493749	2400220
X2901970	DDR1	0.176202087	-0.28552861	0.439762526	0.404954545	2901970
X2364231	DDR2	0.037369596	-0.617900119	0.221780599	0.276746432	2364231
X3243262	DDR2	0.07688603	0.513497628	0.401687885	0.386078988	3243262
X3954989	DDT	0.830962279	-0.119607147	0.426172909	0.398546421	3954989
X2470654	DDX1	0.104735516	0.198576472	0.260189345	0.303892661	2470654
X3347831	DDX10	0.019318763	0.032638365	0.035975809	0.089884687	3347831
X3960629	DDX17	0.127666073	0.008891666	0.136283216	0.2078837	3960629
X2502300	DDX18	0.133187541	0.183938167	0.009775495	0.03720195	2502300
X2944068	DDX18	0.029875174	0.13693486	0.3586614	0.362555012	2944068
X3667155	DDX19A	0.668419209	0.009404923	0.613695585	0.477827295	3667155
X2351940	DDX20	0.790638793	0.210755459	0.404177878	0.387374036	2351940
X3250055	DDX21	0.002090108	0.179664858	3.13E-09	7.40E-07	3250055
X3453319	DDX23	0.00187953	0.141028816	0.253868925	0.299758418	3453319
X3577513	DDX24	0.168123066	0.04374777	0.179905869	0.24491329	3577513
X3992148	DDX26B	0.26680745	0.131334199	0.06069062	0.125763977	3992148
X3888217	DDX27	0.607919479	0.105564264	0.212159906	0.270009464	3888217
X3696194	DDX28	0.572962518	0.081153515	0.86064723	0.561149609	3696194
X3228191	DDX31	0.007822423	-0.010553312	0.004182034	0.021300081	3228191
X3852691	DDX39	0.005686636	-0.077083935	0.000233057	0.002732466	3852691
X3974838	DDX3X	0.088016496	0.135723742	0.214490868	0.271519751	3974838
X4030162	DDX3Y	0.262244545	0.129721189	0.698371005	0.508043428	4030162
X3730899	DDX42	0.125531856	0.095491265	0.04080226	0.097656702	3730899
X2829488	DDX46	0.009245086	0.346713586	0.712941588	0.512645203	2829488
X3405531	DDX47	0.138207932	0.17699761	0.84392883	0.555710458	3405531
X3825446	DDX49	0.86282969	-0.147634216	0.64963009	0.490762293	3825446
X3766893	DDX5	2.16E-09	0.083153447	5.73E-12	8.94E-09	3766893
X3250019	DDX50	0.01798387	0.123576737	0.092693536	0.16410084	3250019
X3478957	DDX51	0.164506606	0.078655199	0.678868598	0.501339403	3478957
X3754736	DDX52	0.230272667	0.167487578	0.033177544	0.08524216	3754736
X3472225	DDX54	0.088966751	-0.037100926	0.081103028	0.150719865	3472225
X3435902	DDX55	0.642215032	0.151641424	0.012103605	0.042978506	3435902
X3048749	DDX56	0.117916037	-0.096530111	0.452422595	0.410413392	3048749
X3203086	DDX58	0.954315451	0.131372928	0.450314704	0.409809515	3203086
X2450416	DDX59	0.006739308	0.08535194	0.010668452	0.039370488	2450416
X3393946	DDX6	3.83E-06	0.041652668	1.92E-05	0.000479768	3393946
X2792800	DDX60	0.089822374	0.271376793	0.873541052	0.565141333	2792800
X3358262	DEAF1	0.001256547	-0.108698694	0.001161439	0.008879021	3358262
X3106310	DECR1	0.53080113	0.179779141	0.037550962	0.092320506	3106310
X3642837	DECR2	0.262548183	-0.001783689	0.741699002	0.522342457	3642837
X2440625	DEDD	0.078720606	0.098017444	0.060333052	0.125306426	2440625
X3863504	DEDD2	0.003421533	-0.12602384	0.686274659	0.504082195	3863504
X2904563	DEF6	0.219956108	-0.098659059	0.478572012	0.422504797	2904563
X3674559	DEF8	0.693462043	-0.013984139	0.627957389	0.482476129	3674559
X3873086	DEFB129	0.600645455	-0.000678258	0.751203651	0.52561805	3873086
X2382360	DEGS1	0.451123921	0.218072327	0.588662032	0.46878894	2382360
X3579458	DEGS2	0.024257603	-0.02459804	0.075890253	0.144652328	3579458
X3224650	DENND1A	0.371335482	-0.187753444	0.477893274	0.42216935	3224650
X3847906	DENND1C	0.069279741	-0.051525951	0.024875701	0.070283382	3847906
X2427791	DENND2D	0.203680817	-0.395027826	0.908032983	0.573551144	2427791
X3629811	DENND4A	0.162643367	0.072414869	0.33306179	0.348140776	3629811
X2436283	DENND4B	0.591543146	-0.031552427	0.023191709	0.067053387	2436283
X3164221	DENND4C	0.011939533	-0.014019746	0.059184162	0.123783707	3164221
X3435490	DENR	0.758353951	0.170078983	0.033594901	0.085974532	3435490
X2417528	DEPDC1	0.05457888	0.2592727	5.20E-05	0.000946607	2417528
X2858592	DEPDC1B	0.224896795	0.151003206	0.025104097	0.070600864	2858592
X3943101	DEPDC5	0.097075519	0.050761098	0.351090832	0.358668416	3943101
X3406493	DERA	0.858786045	0.136030235	0.173262238	0.239378876	3406493
X3151401	DERL1	0.014312564	0.072574625	0.043678022	0.102433078	3151401
X3742756	DERL2	0.061268367	0.104523152	0.098548336	0.170275777	3742756
X3954910	DERL3	0.002108036	-0.291994205	0.215384235	0.272155144	3954910
X2528476	DES	0.235098458	-0.044995236	0.225794852	0.279424521	2528476
X3638068	DET1	0.51265211	0.152663445	0.166916556	0.234233324	3638068
X3680130	DEXI	0.579471469	0.074066559	0.401568759	0.386012071	3680130
X2396121	DFFA	0.920156395	-0.065540173	0.894270413	0.569877516	2396121
X2317512	DFFB	0.412590329	-0.083742624	0.649089131	0.490513981	2317512
X3041816	DFNA5	0.000674575	-0.157804092	0.000457863	0.004553948	3041816
X3221988	DFNB31	0.3310854	-0.125153378	0.34918231	0.357327278	3221988
X3340665	DGAT2	0.025920205	0.003898581	0.398442086	0.384475798	3340665
X3952453	DGCR11	4.15E-05	-0.009237897	2.90E-05	0.000645513	3952453
X3952512	DGCR14	0.621975775	-0.031505796	0.400365462	0.385415974	3952512
X3953196	DGCR6	0.480858683	0.012570428	0.999606505	0.596141191	3953196
X3937183	DGCR8	0.000193083	0.090204992	0.011876808	0.042482705	3937183
X3417075	DGKA	0.012155389	-0.04586197	0.536046322	0.448249816	3417075
X2532894	DGKD	0.875040971	0.171864922	0.639124578	0.486597257	2532894
X3727962	DGKE	0.719246932	0.245985661	0.355603923	0.360633105	3727962
X3487095	DGKH	0.267597713	0.005516534	0.289039336	0.322670639	3487095
X2756782	DGKQ	0.000785214	-0.122111152	0.027494287	0.075454167	2756782
X3329247	DGKZ	0.887032737	-0.073026289	0.415770634	0.393243941	3329247
X2489035	DGUOK	0.014357464	-0.025086032	0.011665253	0.04191827	2489035
X2413907	DHCR24	0.017474547	0.007179079	0.139014662	0.209923365	2413907
X3380697	DHCR7	0.000225558	-0.093747276	4.15E-06	0.000157215	3380697
X2326496	DHDDS	0.01186542	0.13546273	0.17271076	0.239040485	2326496
X3838052	DHDH	0.135763746	-0.047394618	0.03369438	0.086172552	3838052
X2685354	DHFRL1	0.000142143	-0.011813667	0.000689309	0.006094168	2685354
X3667811	DHODH	0.059197952	0.055306205	5.58E-06	0.000192832	3667811
X3851603	DHPS	0.005300056	-0.159668102	0.013318334	0.045902422	3851603
X3558118	DHRS1	0.100575967	0.073520853	0.105230842	0.177074459	3558118
X3514639	DHRS12	0.220682205	-0.050112677	0.4005652	0.385427495	3514639
X3751164	DHRS13	0.481155401	-0.168622604	0.884463959	0.567425895	3751164
X3529309	DHRS4	0.949842725	0.175098583	0.956892216	0.586557615	3529309
X3567187	DHRS7	0.64314478	-0.153872536	0.129831555	0.201303273	3567187
X3714659	DHRS7B	0.468961832	0.020537202	0.829411919	0.550377768	3714659
X3235373	DHTKD1	0.031330871	-0.009664502	0.002529727	0.014929766	3235373
X2763805	DHX15	0.771422212	0.171735412	0.316444231	0.339159216	2763805
X2948485	DHX16	0.346240736	0.107172616	0.974453161	0.590223331	2948485
X2857131	DHX29	0.065996308	0.170591184	9.97E-05	0.001492186	2857131
X2621451	DHX30	0.195530301	-0.121620262	0.726343229	0.517387203	2621451
X3311775	DHX32	0.659884493	0.049821348	0.353040021	0.359613794	3311775
X3742727	DHX33	0.005269143	0.048101966	0.001563534	0.010732831	3742727
X3837276	DHX34	0.049035436	-0.028184131	0.08229691	0.152140858	3837276
X3884922	DHX35	0.009324429	0.101829334	0.001620909	0.010971729	3884922
X2701595	DHX36	0.281296036	0.25357756	0.012821637	0.044653786	2701595
X3476796	DHX37	0.199653289	-0.103583957	0.380866097	0.374986854	3476796
X3667902	DHX38	0.037909851	0.123344952	0.076105037	0.144813935	3667902
X3729123	DHX40	0.001439003	0.081666017	0.01515487	0.050052426	3729123
X2549007	DHX57	0.001491645	-0.015775775	0.002995061	0.016920804	2549007
X3757602	DHX58	0.570292417	-0.515448781	0.400259112	0.38537074	3757602
X3722554	DHX8	0.0614863	0.175789877	0.017416432	0.055247345	3722554
X2370991	DHX9	0.048210132	0.142009762	0.001147353	0.008831946	2370991
X3475511	DIABLO	0.117375737	0.03228937	0.991858396	0.594348475	3475511
X2878662	DIAPH1	0.001094034	0.060443884	1.97E-06	9.11E-05	2878662
X3983962	DIAPH2	0.395991401	0.030222836	0.630738412	0.483754887	3983962
X3515965	DIAPH3	0.054084001	0.23885633	6.46E-05	0.001107189	3515965
X3577870	DICER1	0.474949838	0.207844047	0.231959127	0.283548772	3577870
X3913525	DIDO1	4.12E-08	0.067527209	3.15E-05	0.000673949	3913525
X3913544	DIDO1	0.935135813	0.111315402	0.436267339	0.403406054	3913544
X2859195	DIMT1L	0.067186406	0.15413238	0.066125961	0.132315432	2859195
X3579969	DIO3OS	0.10351683	0.000131369	0.067764338	0.134306176	3579969
X3924674	DIP2A	0.115989898	-0.033214554	0.452175478	0.41038069	3924674
X3414561	DIP2B	0.836668711	-0.097076068	0.338497263	0.351092659	3414561
X3414632	DIP2B	0.750152343	-0.100743763	0.868953627	0.563372833	3414632
X3845990	DIRAS1	0.333755957	-0.052890025	0.439473598	0.404937769	3845990
X2639129	DIRC2	0.756770496	0.07526018	0.497418182	0.431588519	2639129
X3517594	DIS3	0.756962867	0.115143488	0.193195675	0.254948417	3517594
X3598613	DIS3L	0.955108289	0.204402235	0.666441608	0.497195945	3598613
X2532110	DIS3L2	0.094681369	0.049825962	0.423430558	0.397281025	2532110
X3589822	DISP2	0.869430214	-0.068352779	0.883829731	0.567372763	3589822
X3963289	DJ1033E15.1	0.354319262	-0.225043969	0.965042569	0.58844345	3963289
X3996667	DKC1	0.133052396	0.215617017	0.036947966	0.091492772	3996667
X3062794	DKFZP434B0335	8.91E-06	-0.071690651	0.010804702	0.039760398	3062794
X2526980	DKFZp434H1419	0.000358157	0.173980423	2.97E-06	0.000123129	2526980
X3683050	DKFZp547E087	0.096450246	0.10446716	0.005712477	0.026342489	3683050
X3684100	DKFZp547E087	0.010080128	0.006188677	0.010210416	0.03816754	3684100
X3652609	DKFZp547E087	0.491046482	0.139933167	0.276392124	0.314724695	3652609
X3754227	DKFZp564H213	0.007180403	-0.02271892	0.063167755	0.128596308	3754227
X3012677	DKFZP564O0523	0.49193945	0.189449988	0.038941659	0.094774357	3012677
X2731636	DKFZP564O0823	0.004618887	-0.267685959	0.033482251	0.085798877	2731636
X2395418	DKFZp566H0824	0.451231309	0.08655534	0.279356327	0.316596408	2395418
X2995320	DKFZp586I1420	0.282952624	0.090965303	0.04636484	0.105930588	2995320
X2858793	DKFZP686E2158	0.812633266	0.221627456	0.241861699	0.290686704	2858793
X2843804	DKFZp686E2433	0.033890061	0.096176304	0.00243397	0.01455481	2843804
X3377861	DKFZp761E198	0.999082213	-0.06064222	0.221780647	0.276746432	3377861
X3329010	DKFZp779M0652	0.665901664	-0.073909837	0.874439177	0.565347138	3329010
X3348852	DLAT	0.690448912	0.116367924	0.470361864	0.418216746	3348852
X3018696	DLD	0.073405492	0.182862173	0.030120998	0.079889726	3018696
X3489708	DLEU1	0.939092247	0.214987891	0.46762859	0.417752222	3489708
X3513995	DLEU2	0.404292423	0.236067943	0.882697902	0.567095152	3513995
X2339740	DLEU2L	0.564521943	0.044334792	0.779750712	0.534590159	2339740
X2713192	DLG1	0.005406229	0.149131036	0.001153858	0.008838396	2713192
X3980643	DLG3	0.043219251	0.164901598	0.028584717	0.077206884	3980643
X3296386	DLG5	0.040816322	-0.031926058	0.019146888	0.058704459	3296386
X3565663	DLG7	0.487485785	0.167519257	0.077774312	0.146833682	3565663
X3796620	DLGAP1	0.588110962	-0.819174334	0.621034222	0.480804722	3796620
X3883819	DLGAP4	0.178603808	-0.092976678	0.766921386	0.530953692	3883819
X3552083	DLK1	0.116502468	-0.012919251	0.101790141	0.173721458	3552083
X2954596	DLK2	0.021534438	-0.017792255	0.016508379	0.053171456	2954596
X2986350	DLL1	1.47E-07	-0.011812594	7.87E-05	0.001265025	2986350
X3544346	DLST	0.682619523	0.044019643	0.440586418	0.405505873	3544346
X2515471	DLX1	0.319683973	0.012635476	0.092701724	0.16410084	2515471
X2586989	DLX2	0.196252688	-0.037924495	0.591982093	0.469647832	2586989
X3726114	DLX4	0.771128779	-0.056045779	0.408630528	0.389916272	3726114
X2333794	DMAP1	0.919133217	0.020700384	0.119342808	0.191136201	2333794
X2334847	DMBX1	0.502941222	0.014146691	0.067640632	0.134175593	2334847
X3960685	DMC1	0.152962093	0.06271836	0.381664246	0.375582993	3960685
X3859761	DMKN	0.009163683	0.018802648	0.004349643	0.021811833	3859761
X3865635	DMPK	0.024115326	-0.10933898	0.110296511	0.182565023	3865635
X2336809	DMRTB1	0.476671053	-0.060200245	0.387005903	0.378261784	2336809
X3011250	DMTF1	0.174534039	0.090802523	0.085973479	0.156205725	3011250
X3865679	DMWD	0.76743741	-0.146690369	0.216868128	0.273593576	3865679
X2825514	DMXL1	0.256282848	0.062886587	0.025429677	0.071303159	2825514
X3624145	DMXL2	0.384679204	-0.138719008	0.775597086	0.533301238	3624145
X2623662	DNAH1	0.011679133	0.03196094	0.243416008	0.291655721	2623662
X3166718	DNAJA1	0.10033978	0.024196723	0.002505895	0.014848273	3166718
X3690084	DNAJA2	0.15564784	0.095431012	0.004382625	0.021897971	3690084
X3646164	DNAJA3	0.433726242	0.032215832	0.050123246	0.111216876	3646164
X3603247	DNAJA4	0.75306635	0.228472423	0.850011302	0.557959258	3603247
X3852783	DNAJB1	7.74E-08	0.028517435	0.123297291	0.194846529	3852783
X2656569	DNAJB11	0.001322669	0.31251216	0.015513294	0.050848541	2656569
X3293963	DNAJB12	0.254979735	0.118699682	0.951022061	0.58479816	3293963
X2779434	DNAJB14	0.162395411	0.160021313	0.013932538	0.047256349	2779434
X2528426	DNAJB2	0.230926855	0.012616996	0.300634215	0.329066297	2528426
X2343289	DNAJB4	0.014001025	0.11899343	0.439657977	0.404954545	2343289
X3167660	DNAJB5	0.893995287	-0.176909475	0.859879755	0.561081611	3167660
X3034027	DNAJB6	0.000856438	0.049313102	0.431111865	0.400934227	3034027
X3018866	DNAJB9	0.377740953	0.014292586	0.688128899	0.504477508	3018866
X3280902	DNAJC1	0.07750587	0.038465125	0.178958269	0.244220866	3280902
X2518583	DNAJC10	0.122100637	0.100229583	0.10987081	0.18224725	2518583
X2394841	DNAJC11	0.06433935	0.084189775	0.031549041	0.082479015	2394841
X3292413	DNAJC12	0.560543114	-0.173955647	0.511567091	0.437685826	3292413
X2642791	DNAJC13	0.058037743	0.059635745	0.000530384	0.00510592	2642791
X3487432	DNAJC15	0.738955729	0.267054934	0.94982227	0.584646279	3487432
X2321849	DNAJC16	0.00146713	0.070856541	0.038310283	0.093623708	2321849
X3619650	DNAJC17	0.834246129	0.148163681	0.878945222	0.566382019	3619650
X2877939	DNAJC18	0.603674599	-0.002465042	0.161013081	0.228737219	2877939
X2707359	DNAJC19	0.913253653	0.136951613	0.330725338	0.347139939	2707359
X2806256	DNAJC21	0.367958612	0.256929102	0.012647374	0.044204827	2806256
X3497270	DNAJC3	0.001964273	0.054751819	0.0032033	0.01782906	3497270
X3334304	DNAJC4	0.19562991	-0.013483258	0.154086775	0.222340682	3334304
X3893796	DNAJC5	0.072677765	0.012465072	0.160174907	0.228170028	3893796
X3757487	DNAJC7	0.134665025	0.208605435	0.01531141	0.050377401	3757487
X2403470	DNAJC8	0.97270083	0.200016739	0.403417469	0.387025798	2403470
X3294280	DNAJC9	0.053665154	-0.02886103	0.669175338	0.49800126	3294280
X3960875	DNAL4	0.660721777	0.079065198	0.367342471	0.367330357	3960875
X2847264	DNAL4	0.245192459	0.149356532	0.752695956	0.526019852	2847264
X2330723	DNALI1	0.357366878	0.014845288	0.162274422	0.229775597	2330723
X4027302	DNASE1L1	0.534960548	-0.019873936	0.494861857	0.430286073	4027302
X3851826	DNASE2	0.007119084	0.091046296	0.09800898	0.169719925	3851826
X3318844	DNHD1	0.065957591	-0.093903039	0.008719867	0.034515371	3318844
X3410695	DNM1L	0.506041381	0.015047093	0.70987344	0.51192181	3410695
X3820758	DNM2	0.278971577	-0.11056334	0.955341767	0.586165326	3820758
X3303165	DNMBP	0.234561059	-0.447299178	0.963517724	0.588125739	3303165
X3850069	DNMT1	0.888876326	-0.057103697	0.005016402	0.024048143	3850069
X2544662	DNMT3A	0.012725223	0.149385926	0.697211223	0.507578547	2544662
X2600155	DNPEP	0.023439531	0.039435222	0.192046686	0.254079629	2600155
X3887017	DNTTIP1	0.006316238	0.077272057	0.028375205	0.076800608	3887017
X2423597	DNTTIP2	0.92198184	0.237852127	0.375085937	0.371977161	2423597
X2601648	DOCK10	3.53E-05	0.157380657	0.039182611	0.095093659	2601648
X3988435	DOCK11	0.675332922	0.251460165	0.041585686	0.099016868	3988435
X2840036	DOCK2	0.283683045	0.051260196	0.019996208	0.060530003	2840036
X3850725	DOCK6	7.27E-06	0.065920879	0.000801755	0.006802917	3850725
X2415910	DOCK7	0.193239611	0.064800219	0.089756858	0.160343847	2415910
X3159330	DOCK8	0.014323946	0.112686093	0.464669413	0.416312522	3159330
X3846214	DOHH	0.489302893	-0.066850247	0.210910288	0.268769	3846214
X2489440	DOK1	0.716909254	0.044783243	0.764907516	0.530276681	2489440
X3127199	DOK2	0.108448131	0.292167808	0.001055236	0.008328398	3127199
X2888879	DOK3	0.006320558	0.136267964	0.257251584	0.301832937	2888879
X3693214	DOK4	2.65E-06	-0.244010044	0.00015898	0.002069592	3693214
X2716156	DOK7	0.47590805	0.013313522	0.292739535	0.324848102	2716156
X3226789	DOLK	0.069725956	0.006457573	0.897253786	0.570851814	3226789
X3190925	DOLPP1	0.715309607	0.036081245	0.461205351	0.414582448	3190925
X2949588	DOM3Z	0.013070198	-0.017703832	0.648480424	0.490408229	2949588
X3929775	DONSON	0.021444882	0.033904937	0.187154937	0.250839819	3929775
X2915268	DOPEY1	0.013343332	0.222035438	0.000100206	0.001496899	2915268
X3816264	DOT1L	3.27E-05	-0.063131895	0.040779272	0.097631647	3816264
X3394192	DPAGT1	0.192536319	0.008107712	0.96403054	0.588259813	3394192
X3696142	DPEP2	0.486090177	0.017147379	0.156441227	0.224574458	3696142
X3335089	DPF2	0.790551132	0.0687128	0.428426846	0.39966053	3335089
X3706071	DPH1	2.19E-05	-0.032866546	0.001026613	0.008135433	3706071
X2333635	DPH2	0.898989032	-0.003646066	0.809859803	0.543807887	2333635
X2664607	DPH3	0.246847019	0.12001828	0.914872945	0.57534849	2664607
X3325263	DPH4	0.787749551	0.173517638	0.344043312	0.354523512	3325263
X2425447	DPH5	0.15956642	0.138732674	0.331055396	0.347160415	2425447
X3909395	DPM1	0.808785496	0.312392179	0.644053136	0.48829454	3909395
X3226237	DPM2	0.877896863	-0.028169014	0.215747201	0.272443917	3226237
X2437086	DPM3	0.820949368	0.04907544	0.053139346	0.115354258	2437086
X2584018	DPP4	0.126881435	0.506359007	0.673528192	0.499256882	2584018
X3230811	DPP7	0.004183466	-0.377177402	0.103840513	0.175720837	3230811
X3629698	DPP8	0.290878348	0.198705399	0.430382682	0.400670186	3629698
X3846926	DPP9	0.002827055	-0.044806219	0.263712582	0.306416764	3846926
X3065546	DPY19L2P1	0.98397475	-0.738098872	0.463510312	0.41563181	3065546
X3065601	DPY19L2P2	0.84909324	-0.226432745	0.531580978	0.446254836	3065601
X3828949	DPY19L3	0.000271595	0.115285825	6.09E-05	0.001074499	3828949
X3107606	DPY19L4	0.965946838	0.075571279	0.565720103	0.459418858	3107606
X2547386	DPY30	0.721141252	0.262441034	0.00433816	0.021795927	2547386
X2424524	DPYD	0.20409133	0.34985553	0.153934234	0.22224395	2424524
X3091077	DPYSL2	0.46572028	-0.543575555	0.316192376	0.339052095	3091077
X3271910	DPYSL4	0.303343648	0.07935005	0.458445224	0.413132782	3271910
X2347096	DR1	0.808657757	0.165782977	0.05317434	0.115354258	2347096
X3428783	DRAM	0.925033052	0.016309372	0.956378304	0.586426993	3428783
X3335736	DRAP1	0.714663835	-0.045755738	0.283768715	0.319254864	3335736
X3316057	DRD4	0.725752881	-0.062045592	0.667063521	0.4973442	3316057
X2718259	DRD5	0.702917187	-0.040277514	0.707196555	0.510983772	2718259
X3942954	DRG1	0.645554388	0.089814092	0.059268131	0.123869644	3942954
X3712949	DRG2	0.570697143	-0.035551693	0.591577733	0.469647832	3712949
X3150715	DSCC1	0.308608643	0.177043471	0.781278798	0.534826719	3150715
X3931329	DSCR3	0.096956184	0.110765052	0.062464422	0.127742328	3931329
X3920367	DSCR6	0.632567941	-0.007958505	0.729347548	0.518642778	3920367
X2922631	DSE	0.022959909	0.063562058	0.028353177	0.076772618	2922631
X3783529	DSG2	0.869175343	-0.190821517	0.792807139	0.539262578	3783529
X3904566	DSN1	0.250208836	0.057685208	0.621407948	0.4810463	3904566
X2958325	DST	0.001656162	-0.044261195	0.000155613	0.002039382	2958325
X3878025	DSTN	0.610560914	-0.098271675	0.320272395	0.341590255	3878025
X3878533	DTD1	1.26E-05	0.043370908	1.81E-05	0.000462889	3878533
X2378937	DTL	0.725081888	0.078416949	0.470252575	0.418167254	2378937
X2544781	DTNB	0.860710271	0.073105997	0.895694172	0.570340749	2544781
X2943236	DTNBP1	0.284594871	0.107935367	0.003196744	0.017818003	2943236
X2872471	DTWD2	0.123768781	0.09803279	0.020647988	0.06187844	2872471
X3432556	DTX1	0.23621959	-0.235314623	0.472684052	0.419403209	3432556
X3009472	DTX2	0.032198788	-0.065621888	0.709063201	0.511763467	3009472
X3418329	DTX3	0.831762686	-0.126055085	0.207416119	0.266535965	3418329
X2638962	DTX3L	0.973426369	0.284598837	0.310166865	0.33546079	2638962
X3743501	DULLARD	0.024956365	-0.127253352	0.361016568	0.363850893	3743501
X3622239	DUOXA1	0.724201645	-0.020888468	0.577219165	0.464308501	3622239
X3774593	DUS1L	0.32855919	-0.083644982	0.154385474	0.222483501	3774593
X3665997	DUS2L	0.255137368	0.087507656	0.826069207	0.54944941	3665997
X3847420	DUS3L	0.246807699	-0.160898546	0.661501141	0.495298397	3847420
X3018509	DUS4L	0.052078275	0.133280549	0.553981053	0.454907518	3018509
X2887309	DUSP1	0.000283361	-0.310532523	0.009286071	0.036038607	2887309
X2457261	DUSP10	0.192483771	0.11921399	0.46800407	0.41788336	2457261
X2559649	DUSP11	0.216438302	0.066470518	0.012687877	0.044306673	2559649
X2363902	DUSP12	0.451131216	0.132082732	0.586052031	0.467890143	2363902
X3719515	DUSP14	0.027413866	-0.086547799	0.050928231	0.112340948	3719515
X3444958	DUSP16	0.004612522	0.165764638	0.021080249	0.062763788	3444958
X3957486	DUSP18	0.046238373	-0.093497207	0.161280349	0.228991749	3957486
X2565119	DUSP2	1.84E-09	-0.174569419	1.93E-05	0.00048002	2565119
X2891241	DUSP22	0.083520227	0.080073495	0.782558417	0.535336726	2891241
X2362702	DUSP23	0.90161546	0.00699445	0.658178343	0.49415612	2362702
X3758615	DUSP3	4.68E-11	0.054959403	1.46E-09	4.39E-07	3758615
X3129731	DUSP4	0.01057802	0.071424766	0.452168634	0.41038069	3129731
X3263743	DUSP5	0.765940531	-0.135480911	0.158352078	0.226193219	3263743
X2675925	DUSP7	5.47E-07	-0.076007859	8.25E-05	0.001305959	2675925
X3995765	DUSP9	0.798683725	-0.04568034	0.714951964	0.513163803	3995765
X3593147	DUT	0.621655284	0.06669377	0.126413082	0.197889114	3593147
X2391425	DVL1	0.035173067	-0.177781435	0.809921223	0.543807887	2391425
X3743440	DVL2	0.224500185	-0.124317747	0.784914269	0.536062161	3743440
X2655438	DVL3	0.022155707	-0.147194113	0.001164451	0.008888192	2655438
X3929664	DXS542	2.07E-06	0.135797167	5.18E-05	0.000946607	3929664
X3807370	DYM	0.026119283	0.079678195	1.56E-05	0.000422627	3807370
X3552847	DYNC1H1	0.00016692	0.042691878	0.699117511	0.508336362	3552847
X2515276	DYNC1I2	0.225424702	0.161204773	0.283738844	0.319254864	2515276
X2668035	DYNC1LI1	0.229675944	0.141795678	0.182412623	0.246731435	2668035
X3695199	DYNC1LI2	0.248623018	0.148775221	0.244395197	0.292283017	3695199
X3434393	DYNLL1	0.024304708	0.32265313	0.035802283	0.089623433	3434393
X3728509	DYNLL2	0.105037466	0.018619613	0.767923205	0.531139584	3728509
X3882949	DYNLRB1	0.786658726	0.125420078	0.756228358	0.527434527	3882949
X2981874	DYNLT1	0.592783739	0.199194766	0.60957899	0.476048093	2981874
X4004819	DYNLT3	0.776889603	0.071557724	0.654739451	0.492712784	4004819
X3920566	DYRK1A	0.069726176	0.00899046	0.000663587	0.00589159	3920566
X3862128	DYRK1B	0.223437325	-0.079900224	0.019702076	0.05980215	3862128
X3420854	DYRK2	0.062031068	-0.127499873	0.035836722	0.089652082	3420854
X2376894	DYRK3	0.289268644	-0.186071775	0.95294202	0.585625124	2376894
X3401828	DYRK4	0.962275192	0.081778355	0.484533278	0.425528314	3401828
X2635263	DZIP3	0.224151068	0.098132665	0.218571108	0.274764032	2635263
X3903146	E2F1	0.185884622	-0.079225564	0.044303231	0.102908906	3903146
X2401448	E2F2	0.170587919	-0.071853441	0.741316092	0.522342457	2401448
X2897576	E2F3	0.081647462	0.058953496	0.008851547	0.034877256	2897576
X3665288	E2F4	0.839222155	-0.08132139	0.297216246	0.327717174	3665288
X3105467	E2F5	0.485320708	0.062000334	0.442897595	0.406114952	3105467
X2540578	E2F6	0.94848417	0.221542466	0.30349976	0.33092655	2540578
X3463112	E2F7	0.002102259	0.041847545	0.270719458	0.310800019	3463112
X3365776	E2F8	0.834821868	0.161304908	0.029313601	0.078522702	3365776
X3644625	E4F1	0.301002845	-0.131176048	0.712561444	0.512645203	3644625
X2612371	EAF1	0.144567216	0.070845728	0.412651639	0.392213732	2612371
X2638676	EAF2	6.87E-07	0.381242069	0.005990827	0.02727083	2638676
X3560575	EAPP	0.00686023	0.112354259	0.021941269	0.06436884	3560575
X3685261	EARS2	0.001139141	-0.046363403	0.01769056	0.055803575	3685261
X3111695	EBAG9	0.34790474	0.09938668	0.555244347	0.455484288	3111695
X2883878	EBF1	5.23E-05	0.154772223	7.15E-05	0.001180493	2883878
X3522662	EBI2	0.725151105	0.054697565	0.173243954	0.239378876	3522662
X3817380	EBI3	0.892913512	-0.284501144	0.709742517	0.51192181	3817380
X2409220	EBNA1BP2	0.046985965	-0.045020536	0.091633305	0.162827337	2409220
X3976670	EBP	0.499193883	-0.054894419	0.208227826	0.266995373	3976670
X3294242	ECD	0.556873138	0.056287383	0.324976156	0.343926002	3294242
X2400518	ECE1	0.589715283	-0.242456494	0.112364845	0.184274025	2400518
X2655606	ECE2	0.733009258	-0.009707632	0.89520226	0.570135244	2655606
X3861581	ECH1	0.287990615	-0.08965325	0.387864757	0.378911255	3861581
X2973168	ECHDC1	0.112325729	0.241106013	0.143003984	0.213067658	2973168
X2413032	ECHDC2	0.850553207	0.02941471	0.58325572	0.466706353	2413032
X3235255	ECHDC3	0.80917007	-0.157750199	0.593537861	0.470255599	3235255
X3315231	ECHS1	0.684927664	0.031414896	0.687330421	0.504435376	3315231
X3051655	ECOP	0.000250508	-0.01311869	0.000117161	0.001667132	3051655
X3851020	ECSIT	0.037637909	-0.196114487	0.496455298	0.430998747	3851020
X2652675	ECT2	0.645991335	0.212697	0.207479695	0.266535965	2652675
X4011096	EDA2R	0.0003838	-0.234983809	0.000742086	0.006449517	4011096
X2386828	EDARADD	0.010805818	-0.018384474	0.89032191	0.568964211	2386828
X3633048	EDC3	0.026909109	0.097781051	0.003793985	0.019962561	3633048
X3665882	EDC4	0.339304285	-0.037677037	0.030820454	0.081110352	3665882
X2608801	EDEM1	0.00014644	-0.022183599	7.55E-05	0.001229304	2608801
X3903778	EDEM2	0.030636403	-0.026211946	0.983634994	0.592756387	3903778
X2447824	EDEM3	1.78E-05	0.137854648	0.000233545	0.002732466	2447824
X3230490	EDF1	0.444860547	-0.059553156	0.327272421	0.34517522	3230490
X2895244	EDN1	0.707572357	0.403724252	0.470062853	0.418102031	2895244
X2408643	EDN2	0.877604746	-0.055501691	0.914921334	0.57534849	2408643
X3465593	EEA1	0.057502576	0.127256163	0.621956215	0.481210203	3465593
X3343202	EED	0.091364152	0.041004961	0.029601055	0.078892384	3343202
X2960903	EEF1A1	0.937990265	-0.170993521	0.312248606	0.33666095	2960903
X3913892	EEF1A2	0.867256927	-0.047859819	0.555485167	0.455484288	3913892
X2524577	EEF1B2	0.978110332	-0.143327947	0.905423433	0.573078161	2524577
X3157596	EEF1D	0.796626815	0.005936391	0.536928234	0.448508655	3157596
X2940920	EEF1E1	0.651828504	0.134793627	0.613840615	0.477892498	2940920
X3846538	EEF2	0.038350238	-0.081434929	0.222978727	0.277530849	3846538
X3652424	EEF2K	0.076756286	-0.075973802	0.019342076	0.059049471	3652424
X2641083	EEFSEC	0.698573829	-0.080861746	0.491678792	0.428761438	2641083
X3316311	EFCAB4A	0.713810485	-0.109326378	0.291417473	0.323980399	3316311
X3377933	EFEMP2	0.001587746	-0.016508265	0.074046006	0.142425187	3377933
X3504791	EFHA1	0.534276941	0.106594105	0.103145166	0.174999887	3504791
X2910236	EFHC1	0.465186227	-0.080860059	0.866601014	0.562935087	2910236
X2321779	EFHD2	0.059021215	0.011334118	0.665370379	0.496781607	2321779
X3815710	EFNA2	0.167668745	-0.151426529	0.331707954	0.347470893	3815710
X2360647	EFNA3	2.94E-06	-0.044636939	0.022008741	0.06444555	2360647
X2360633	EFNA4	0.890658242	0.034363342	0.501745928	0.433179007	2360633
X2869880	EFNA5	0.393595373	-0.361764021	0.293718544	0.325332624	2869880
X2473376	EFR3B	0.57543322	-0.04974652	0.652116074	0.491687628	2473376
X3557408	EFS	0.820463347	-0.009451564	0.337203076	0.350542978	3557408
X3635776	EFTUD1	0.623253349	0.022211264	0.248042616	0.295113295	3635776
X3759356	EFTUD2	0.352399298	0.028869609	0.571381626	0.462187446	3759356
X3194470	EGFL7	0.757471926	0.049154507	0.538460961	0.448746016	3194470
X2903075	EGFL8	0.000139179	0.001148383	1.42E-05	0.000388628	2903075
X2460551	EGLN1	1.72E-05	-0.09703058	0.002822727	0.01620832	2460551
X3833827	EGLN2	0.645530751	-0.007330477	0.627580919	0.482384105	3833827
X3560403	EGLN3	0.00082726	0.318956799	7.08E-05	0.001176205	3560403
X2830861	EGR1	0.000489919	-0.545549757	0.000394179	0.004123759	2830861
X3291601	EGR2	0.016498816	-0.116047342	0.000129095	0.001802267	3291601
X3127584	EGR3	9.55E-15	-0.072391052	1.60E-11	1.57E-08	3127584
X2559558	EGR4	0.088833627	-0.053732398	0.078587453	0.147841917	2559558
X2484970	EHBP1	0.617511213	0.206229986	0.326404105	0.344599955	2484970
X3377226	EHD1	0.022189581	-0.017221652	0.649695135	0.490763885	3377226
X2475911	EHD3	0.011898621	-0.312377856	0.174921722	0.240647481	2475911
X3620276	EHD4	0.001413024	0.010256442	0.055451226	0.118399343	3620276
X3195400	EHMT1	0.317858746	0.060346183	0.063304299	0.128650154	3195400
X2949524	EHMT2	0.821886704	-0.057198385	0.785871765	0.536474726	2949524
X3354731	EI24	0.334979587	0.128739341	0.019420448	0.059160363	3354731
X3593261	EID1	0.017155666	0.037359425	0.015765346	0.051458398	3593261
X3862077	EID2	0.929734898	0.064351135	0.687995052	0.504477508	3862077
X3862068	EID2B	0.377820435	-0.008337339	0.747142187	0.524205744	3862068
X3721400	EIF1	0.000542041	-0.064592901	0.052012286	0.113798661	3721400
X3378024	EIF1AD	0.646862728	0.049887818	0.380676242	0.374853909	3378024
X4002148	EIF1AP1	0.356278951	-0.024806888	0.064836509	0.130508539	4002148
X4031136	EIF1AY	0.786084233	0.262430032	0.695000103	0.506702331	4031136
X2618598	EIF1B	0.297436292	0.010637756	0.910570613	0.57385743	2618598
X2647742	EIF2A	0.005067928	0.045316887	0.019218407	0.058793425	2647742
X3037193	EIF2AK1	0.71371419	-0.093560993	0.133388755	0.205113629	3037193
X2548402	EIF2AK2	0.915203917	0.016963228	0.545254581	0.451689685	2548402
X2563654	EIF2AK3	0.164747473	0.157704355	0.085766675	0.155969218	2563654
X3589570	EIF2AK4	0.066653622	0.12508988	0.008426012	0.033836008	3589570
X3476265	EIF2B1	0.277701065	0.110009498	0.15525564	0.223201246	3476265
X3544387	EIF2B2	0.555062828	-0.027106695	0.232138566	0.283679179	3544387
X2409904	EIF2B3	0.247204801	0.119353134	0.397087013	0.383595443	2409904
X2545750	EIF2B4	0.054533202	0.027943521	0.004746983	0.023091549	2545750
X2655387	EIF2B5	0.459587844	0.065890939	0.447647263	0.408596306	2655387
X2330075	EIF2C1	0.518425505	-0.126760777	0.089011212	0.159854109	2330075
X3156193	EIF2C2	4.04E-06	-0.019354766	0.552824376	0.454615729	3156193
X2330133	EIF2C3	0.520284787	0.051086877	0.28909693	0.322688737	2330133
X2330002	EIF2C3	0.963924536	-0.014805727	0.85006086	0.557959258	2330002
X3541137	EIF2S1	0.197137906	0.177822229	0.043633736	0.102423779	3541137
X3971877	EIF2S3	0.00637167	-0.03468088	0.106037059	0.177778912	3971877
X3309215	EIF3A	0.221832601	0.318089732	0.218901019	0.274913713	3309215
X2987441	EIF3B	0.175003302	0.014489784	0.003930363	0.020403841	2987441
X3959631	EIF3D	0.209275913	-0.076748478	0.645269924	0.48874686	3959631
X3148582	EIF3E	0.087506082	0.050447571	0.900267145	0.571659925	3148582
X3945056	EIF3EIP	0.678410517	-0.016951335	0.05284066	0.114864039	3945056
X3850040	EIF3G	0.448543134	-0.098939827	0.009553728	0.036674201	3850040
X3149754	EIF3H	0.509470488	-0.014065284	0.134226729	0.205753	3149754
X2328808	EIF3I	0.919319835	0.034326571	0.762074424	0.529397421	2328808
X3591963	EIF3J	0.944112238	0.182461604	0.266806285	0.308311618	3591963
X3832616	EIF3K	0.123306094	-0.135587128	0.988163785	0.594006096	3832616
X3325680	EIF3M	0.010022412	0.076804981	0.30039022	0.329062036	3325680
X3708826	EIF4A1	0.157017358	-0.016957714	0.888348022	0.568261643	3708826
X2656738	EIF4A2	0.659759424	0.085548213	0.02003022	0.060609433	2656738
X3773312	EIF4A3	0.000130689	0.027655822	0.024294872	0.069140571	3773312
X3455946	EIF4B	0.165907272	0.061035408	0.270794335	0.310800019	3455946
X2778980	EIF4E	0.327040447	0.289512942	0.692194326	0.505798965	2778980
X2532422	EIF4E2	0.199864015	0.282561211	0.024554743	0.069677024	2532422
X4049862	EIF4EBP1	2.13E-07	-0.14389743	0.000324265	0.003541364	4049862
X3250699	EIF4EBP2	0.106451135	0.104799953	0.064421182	0.130038781	3250699
X3957873	EIF4ENIF1	2.08E-05	0.122227889	5.17E-05	0.000946607	3957873
X2655688	EIF4G1	0.00031632	-0.018796996	6.84E-05	0.001152516	2655688
X3362719	EIF4G2	0.000265529	0.030700227	3.47E-05	0.000722823	3362719
X2400373	EIF4G3	0.128367185	0.076743783	0.006777339	0.029623288	2400373
X3008144	EIF4H	0.692911115	0.196842122	0.910686113	0.57385743	3008144
X3553607	EIF5	0.190964883	0.162525509	0.828211406	0.550145385	3553607
X3708422	EIF5A	0.475245988	-0.022250268	0.771776359	0.532516964	3708422
X2495881	EIF5B	0.25564978	0.537377742	0.401107501	0.385674259	2495881
X3903836	EIF6	0.224896384	-0.350725168	0.213491547	0.270887318	3903836
X3815233	ELA2	0.329692985	-0.020723385	0.095502803	0.167124393	3815233
X3788270	ELAC1	0.000191183	0.253767719	8.64E-05	0.001341816	3788270
X3746040	ELAC2	0.000564506	-0.024729704	0.001327807	0.009667506	3746040
X3848689	ELAVL1	0.812213996	-0.010072221	0.384381367	0.37715433	3848689
X3511031	ELF1	0.007842199	0.195464275	0.329427417	0.346525062	3511031
X2786462	ELF2	0.366693534	0.111777639	0.018600451	0.057631513	2786462
X4021433	ELF4	0.298270534	-0.095010863	0.256850629	0.301546969	4021433
X4007186	ELK1	0.557437464	-0.110883661	0.294541228	0.325966045	4007186
X3427098	ELK3	2.82E-10	-0.025352155	2.67E-05	0.000610183	3427098
X2452571	ELK4	0.112179718	0.060197719	0.954019576	0.585874047	2452571
X3855011	ELL	0.004051439	0.047089053	0.040494072	0.097210147	3855011
X2867873	ELL2	5.77E-13	-0.207302609	3.21E-10	1.56E-07	2867873
X3621623	ELL3	0.118102173	-0.084239535	0.255959478	0.301096347	3621623
X3046197	ELMO1	0.001382109	0.096530675	0.021968694	0.064392206	3046197
X3907830	ELMO2	6.96E-05	0.003922816	0.000409589	0.004224699	3907830
X3665315	ELMO3	0.72650002	-0.021296696	0.647531625	0.489936454	3665315
X2745067	ELMOD2	0.009917852	0.035705723	0.020885315	0.062362386	2745067
X3008019	ELN	0.507047426	-0.025333083	0.506759506	0.435514031	3008019
X3851055	ELOF1	0.559261081	0.117514805	0.563660342	0.45883679	3851055
X2409310	ELOVL1	0.526706916	0.042807505	0.237344335	0.287383555	2409310
X2957596	ELOVL5	0.503349766	0.002394244	0.520072027	0.441278649	2957596
X2781813	ELOVL6	0.002433429	0.362626324	8.59E-05	0.001339574	2781813
X3784727	ELP2	0.063456823	-0.069740737	0.112368798	0.184274025	3784727
X3091628	ELP3	0.105733681	0.264851642	0.091306652	0.162516729	3091628
X3325307	ELP4	0.554901451	0.129740521	0.905431622	0.573078161	3325307
X2856044	EMB	0.019060388	0.191541768	0.487382282	0.426780651	2856044
X3996289	EMD	0.161391021	-0.054448286	0.560934566	0.457917032	3996289
X3726375	EME1	0.463339578	0.026426224	0.190366169	0.253228665	3726375
X3403140	EMG1	0.283512939	0.255351422	0.421455984	0.396420774	3403140
X3941848	EMID1	0.001315368	0.197578824	0.003346771	0.018430269	3941848
X3016262	EMID2	0.71118423	-0.032036172	0.58820013	0.468736031	3016262
X2474223	EMILIN1	0.81471893	-0.037620586	0.660049062	0.494846799	2474223
X3776279	EMILIN2	0.401326192	-0.199087404	0.452277418	0.410413392	3776279
X3865511	EML2	0.000337646	-0.034755943	0.03911785	0.095027641	3865511
X3375894	EML3	0.010580958	-0.023106939	0.252808701	0.298932509	3375894
X2478748	EML4	0.000964017	0.055538209	9.10E-06	0.00027535	2478748
X3837731	EMP3	0.057151301	-0.032559068	0.061786908	0.126964488	3837731
X3852880	EMR2	0.16837295	0.104320904	0.006940228	0.030048926	3852880
X2488596	EMX1	0.224667408	-0.137267556	0.001548466	0.010666558	2488596
X2730503	ENAM	0.773972872	0.037208506	0.785107429	0.536082822	2730503
X2862696	ENC1	0.652122695	-0.104471931	0.624621549	0.481669127	2862696
X3345427	ENDOD1	0.726607614	0.150406083	0.055664911	0.118715385	3345427
X3190762	ENDOG	0.369185896	-0.180214914	0.630355084	0.48355601	3190762
X2617796	ENDOGL1	0.11320858	0.106256726	0.733501416	0.520299774	2617796
X3226097	ENG	0.929803806	0.120372845	0.351358438	0.358847773	3226097
X2395490	ENO1	1.32E-07	-0.001273566	5.76E-08	6.71E-06	2395490
X3403015	ENO2	5.86E-09	-0.228271151	1.29E-06	6.71E-05	3403015
X3707383	ENO3	0.863167627	-0.075945356	0.480668952	0.4235657	3707383
X2733767	ENOPH1	0.326051736	0.218026498	0.638839753	0.486597257	2733767
X3795866	ENOSF1	0.00969796	0.114739905	0.007858105	0.032541413	3795866
X4021633	ENOX2	0.036834467	0.147739392	0.002484389	0.01479956	4021633
X3150579	ENPP2	0.319400776	0.333433355	0.015230674	0.050254478	3150579
X2909020	ENPP4	0.960555054	0.113830055	0.775388629	0.533301238	2909020
X3736965	ENPP7	0.865201971	-0.04679178	0.459289757	0.413738464	3736965
X2434490	ENSA	0.238615411	0.172130331	0.000327765	0.00356959	2434490
X3259253	ENTPD1	0.879248762	0.14764604	0.089327954	0.160054323	3259253
X3230733	ENTPD2	0.025295146	-0.036309747	0.136758357	0.208241847	3230733
X3127878	ENTPD4	0.000868996	-0.075643809	0.016182117	0.052401987	3127878
X3571667	ENTPD5	0.213874021	0.083346368	0.944940873	0.583335733	3571667
X3880706	ENTPD6	0.43091846	-0.083033614	0.461195141	0.414582448	3880706
X3260383	ENTPD7	3.99E-05	0.121851221	0.001509186	0.010498062	3260383
X4051723	ENTPD8	0.654121703	-0.003420358	0.967766741	0.589075688	4051723
X3111530	ENY2	0.24190703	0.344956165	0.019348086	0.059049471	3111530
X2667024	EOMES	0.39800947	0.081592573	0.03525185	0.088844494	2667024
X3946615	EP300	0.215646741	-0.023220861	0.775767561	0.533301238	3946615
X3438617	EP400	0.197325863	0.033133787	0.797323888	0.540308216	3438617
X2480383	EPAS1	0.169515201	0.261001732	0.330262566	0.346917742	2480383
X2327677	EPB41	0.602760584	-0.321833528	0.601092335	0.473307427	2327677
X2973995	EPB41L2	0.042613259	0.406135039	0.000579195	0.005376682	2973995
X2503109	EPB41L5	0.022472012	0.448366411	0.038835622	0.094575326	2503109
X3284073	EPC1	0.603202651	0.106694023	0.029551489	0.078889823	3284073
X2509832	EPC2	0.632616296	0.132736719	0.023749613	0.068124882	2509832
X2997907	EPDR1	0.417432142	0.022098362	0.9982699	0.595900786	2997907
X2397948	EPHA2	0.787615429	0.013049132	0.908487297	0.573551144	2397948
X2324820	EPHA8	0.122683153	-0.026231465	0.763638202	0.529867799	2324820
X2643592	EPHB1	0.099075934	0.453890864	0.018274315	0.056968478	2643592
X2324919	EPHB2	0.103761718	0.071574135	0.294269907	0.325850761	2324919
X3064293	EPHB4	0.285888255	-0.047520678	0.867490565	0.562939825	3064293
X2382970	EPHX1	0.483437408	0.052240293	0.635008779	0.485094989	2382970
X3091403	EPHX2	0.056905167	-0.10119709	0.001641069	0.011041097	3091403
X2977949	EPM2A	0.992875892	0.047715144	0.38539918	0.377526581	2977949
X2669157	EPM2AIP1	0.007686035	0.02050585	0.01021522	0.03816754	2669157
X3842379	EPN1	0.071359027	-0.088990577	0.22098316	0.276547882	3842379
X3713794	EPN2	0.71870721	-0.177114346	0.401973738	0.38616334	3713794
X3015778	EPO	0.923066777	-0.044844304	0.285243692	0.320129096	3015778
X3850859	EPOR	0.740395527	-0.093737655	0.637187291	0.485881345	3850859
X3772187	EPR1	0.716242297	0.002591138	0.795734274	0.539983075	3772187
X2456746	EPRS	0.227288241	0.11609759	0.004195916	0.021351128	2456746
X2412360	EPS15	0.929679993	0.09300189	0.14621148	0.215686628	2412360
X3853814	EPS15L1	0.003077141	-0.096282025	0.001308282	0.009624027	3853814
X3445908	EPS8	0.010983938	0.038518202	0.004463138	0.022081398	3445908
X3316149	EPS8L2	0.686836141	-0.10048118	0.976798605	0.590955414	3316149
X3511698	EPSTI1	0.505981893	0.238141793	0.515143147	0.439059327	3511698
X3715874	ERAL1	0.406236833	-0.107247671	0.866106269	0.562895653	3715874
X2868131	ERAP1	0.062475332	0.252632982	0.178711611	0.244053798	2868131
X2821347	ERAP2	0.771645464	-0.085169251	0.264437652	0.306847739	2821347
X3976911	ERAS	0.028223424	-0.046014595	0.070497871	0.137879174	3976911
X3720402	ERBB2	0.886397916	-0.007024666	0.325678121	0.34425092	3720402
X2812435	ERBB2IP	0.389072869	0.111866871	0.297669464	0.327979235	2812435
X3400413	ERC1	0.01607397	0.292998555	0.45248016	0.410413392	3400413
X3865378	ERCC1	0.000910334	-0.044231908	0.02334666	0.067348958	3865378
X3865301	ERCC2	0.31409202	-0.088506911	0.203980132	0.263778542	3865301
X2574752	ERCC3	0.608440932	0.040873032	0.30748934	0.333480985	2574752
X3648995	ERCC4	0.000621932	0.107539451	0.001153397	0.008838396	3648995
X3499632	ERCC5	0.293730265	0.055927443	0.808918584	0.543807887	3499632
X3288707	ERCC6	0.401136992	0.067107132	0.147659685	0.217150744	3288707
X4012142	ERCC6L	0.150446385	0.192537298	0.617220252	0.479327238	4012142
X3863547	ERF	0.000263119	-0.054552114	0.126397708	0.197889114	3863547
X2841184	ERGIC1	0.133805922	-0.037398677	0.851880185	0.558307498	2841184
X3448975	ERGIC2	0.730875698	0.142606829	0.778738315	0.534354199	3448975
X3883382	ERGIC3	0.382670191	-0.067071818	0.023221665	0.067115111	3883382
X3570049	ERH	0.225077551	0.371572091	0.625555009	0.482023976	3570049
X3121228	ERICH1	0.93981985	0.092515217	0.559031776	0.457273264	3121228
X3303255	ERLIN1	0.41607836	0.296356794	0.367994447	0.367605184	3303255
X3094245	ERLIN2	0.003400255	0.160763959	0.000628701	0.005693903	3094245
X2332812	ERMAP	0.249881742	0.065900893	0.013583559	0.046513001	2332812
X3766651	ERN1	0.528617576	-0.038314628	0.265698329	0.307667692	3766651
X3564790	ERO1L	0.012220775	0.000605591	0.000913276	0.007512126	3564790
X2462329	ERO1LB	0.907622906	0.000178361	0.088150615	0.1589704	2462329
X3432225	ERP29	0.09547333	-0.063958624	0.056481479	0.119811765	3432225
X3053380	ERV3	0.289369877	-0.393336983	0.532706868	0.446804803	3053380
X3396107	ESAM	0.118297921	0.200850509	0.043161473	0.101711111	3396107
X3800779	ESCO1	0.429912004	0.067814612	0.935933778	0.58103943	3800779
X3513096	ESD	0.012854873	0.017776236	0.003893115	0.020323905	3513096
X3898224	ESF1	0.599669076	0.247709816	0.509452891	0.436547542	3898224
X3415857	ESPL1	0.121136996	-0.020517395	0.004445671	0.02204261	3415857
X2318257	ESPN	0.138636505	-0.093035414	0.480226378	0.423271369	2318257
X2534664	ESPNL	0.045110782	-0.041579609	0.27102106	0.310800019	2534664
X3334484	ESRRA	0.939640509	-0.010257085	0.657602948	0.49391434	3334484
X2486520	ETAA1	0.495237567	0.124862783	0.006118694	0.027627102	2486520
X2877465	ETF1	0.671789938	0.076972015	0.238908293	0.288463136	2877465
X3633794	ETFA	0.469258936	0.018647145	0.343001083	0.353787597	3633794
X3868963	ETFB	0.142888044	-0.047288795	0.016849186	0.053846566	3868963
X2749560	ETFDH	0.025392128	0.221547918	0.00178503	0.011766025	2749560
X3864430	ETHE1	0.549986449	-0.099167405	0.61298645	0.47742297	3864430
X3408018	ETNK1	0.522140254	0.058116812	0.002933869	0.01666246	3408018
X3397589	ETS1	0.129871923	0.137299939	0.460395158	0.414458906	3397589
X3921068	ETS2	2.94E-08	-0.007626867	2.28E-07	1.91E-05	3921068
X2438792	ETV3	0.307411707	0.037756432	0.457114951	0.412728279	2438792
X2438765	ETV3L	0.281463022	-0.108605337	0.954117293	0.585874047	2438765
X3758510	ETV4	2.40E-07	-0.015444291	5.47E-09	1.07E-06	3758510
X2709132	ETV5	0.000529377	-0.131543883	0.001312843	0.009624027	2709132
X3405032	ETV6	0.908442488	-0.216334731	0.825180709	0.549269343	3405032
X2716810	EVC	0.960623854	-0.046368189	0.824826126	0.549269343	2716810
X3752271	EVI2A	0.069810659	0.15047202	0.069350581	0.136456723	3752271
X3752258	EVI2B	0.395705993	0.208460513	0.545099608	0.45165727	3752258
X3819200	EVI5L	0.069662281	-0.089522336	0.478778061	0.422548898	3819200
X3551566	EVL	1.22E-07	0.097052083	0.005786673	0.026574199	3551566
X3771259	EVPL	0.228461932	-0.018735465	0.324584768	0.343656286	3771259
X3941907	EWSR1	0.121805255	0.158845748	0.396218117	0.382898375	3941907
X3541937	EXDL2	0.141157113	-0.013295832	0.887953116	0.568183387	3541937
X2388219	EXO1	0.386400826	0.160624089	0.213381803	0.270887318	2388219
X2727913	EXOC1	0.483204287	0.205351438	0.7552211	0.527123159	2727913
X2938196	EXOC2	0.008127192	0.139999099	0.033038694	0.085025493	2938196
X2798679	EXOC3	0.09944341	0.039524051	0.011431926	0.041231832	2798679
X3865248	EXOC3L2	0.821767843	0.027253802	0.380591279	0.374853909	3865248
X3025005	EXOC4	0.728921133	-0.012961139	0.795866408	0.539983075	3025005
X3566304	EXOC5	0.081063591	-0.01400938	0.468764043	0.418002021	3566304
X3258260	EXOC6	2.47E-05	0.396976144	2.55E-06	0.000110921	3258260
X3771336	EXOC7	5.48E-06	-0.060528633	2.93E-05	0.000648458	3771336
X2460519	EXOC8	0.56104921	0.088537923	0.959481828	0.587223635	2460519
X3302328	EXOSC1	0.053720332	0.053999852	0.775543016	0.533301238	3302328
X2396480	EXOSC10	0.629340646	0.036484884	0.168999475	0.235787161	2396480
X3191695	EXOSC2	0.018361947	0.052746207	0.000477315	0.004711367	3191695
X3205586	EXOSC3	0.452741152	0.012690146	0.130975761	0.202682139	3205586
X3120008	EXOSC4	0.354302407	-0.054818801	0.064252073	0.129890671	3120008
X3863060	EXOSC5	0.002555422	-0.002138878	0.087937307	0.158840052	3863060
X3697005	EXOSC6	0.238651427	-0.130425609	0.05398925	0.116462417	3697005
X2620410	EXOSC7	0.056681271	0.197314748	0.227784101	0.280423404	2620410
X3485863	EXOSC8	0.083253028	0.170132559	0.00364264	0.019508496	3485863
X2741768	EXOSC9	0.943757866	0.083439557	0.766871816	0.530953692	2741768
X3150060	EXT1	0.01058523	-0.182681866	0.286873974	0.321496045	3150060
X3328389	EXT2	0.360719667	0.115237994	0.134627536	0.206060571	3328389
X2326237	EXTL1	0.944240685	-0.013802168	0.412023477	0.391954754	2326237
X2425400	EXTL2	0.138628723	0.01016332	0.131781242	0.203484404	2425400
X3091797	EXTL3	0.063889958	0.172572018	0.104246021	0.176063172	3091797
X2403335	EYA3	0.888850629	0.015365327	0.199992411	0.26043577	2403335
X3758078	EZH1	0.874302332	-0.061836579	0.08563116	0.155969218	3758078
X3078348	EZH2	0.440189703	0.105953187	0.242823421	0.29117955	3078348
X2981912	EZR	0.951529638	0.077951425	0.576297397	0.464045735	2981912
X3502437	F10	0.85456952	0.015900709	0.924606785	0.578304826	3502437
X2440476	F11R	0.013952942	-0.074860402	0.010773579	0.039702078	2440476
X2940202	F13A1	0.017126223	-0.602864569	0.009887519	0.037407467	2940202
X2816459	F2R	0.001114384	-0.096007804	0.012166232	0.043102749	2816459
X3823957	F2RL3	0.439848002	0.065008077	0.437767067	0.403784601	3823957
X4027813	F8A1	0.165714137	-0.284114294	0.147772405	0.217249475	4027813
X2404418	FABP3	0.000755133	0.29006548	0.838509922	0.553774857	2404418
X2838116	FABP6	0.262719256	-0.049373112	0.111849989	0.183857324	2838116
X3338424	FADD	0.460140264	0.008506205	0.120909761	0.192762815	3338424
X3375545	FADS1	1.21E-05	0.073595748	3.54E-06	0.000140558	3375545
X3333247	FADS2	0.001480028	-0.054203966	6.62E-05	0.001123017	3333247
X3375582	FADS3	0.000143779	-0.021057427	0.099882527	0.171592478	3375582
X3770488	FADS6	0.473245401	-0.047103543	0.314681989	0.338083388	3770488
X2412082	FAF1	0.767867665	0.110841252	0.152329923	0.220940057	2412082
X3603932	FAH	0.142617366	-0.085301366	0.892298599	0.569434079	3603932
X3644191	FAHD1	0.76904992	0.125791893	0.160785539	0.228661847	3644191
X2494064	FAHD2A	0.315769014	-0.045055703	0.099483967	0.17121579	2494064
X2452977	FAIM3	0.016199758	-0.01018531	6.20E-07	4.17E-05	2452977
X3678231	FAM100A	0.004129196	-0.04048575	0.076011161	0.144705928	3678231
X3735447	FAM100B	0.034180403	-0.000980498	0.714124143	0.512916555	3735447
X3226253	FAM102A	1.01E-10	-0.283532891	0.000115894	0.001658188	3226253
X3769969	FAM104A	0.482237943	0.154681396	0.045924921	0.105264764	3769969
X4009893	FAM104B	0.377835183	0.05150447	0.476087682	0.421194612	4009893
X2802739	FAM105B	0.62133794	0.133922131	0.377346431	0.373067791	2802739
X3278813	FAM107B	0.730556415	0.206475352	0.345618226	0.355591828	3278813
X3845581	FAM108A1	0.549568361	-0.000211665	0.071937738	0.139629715	3845581
X3209497	FAM108B1	0.927028551	0.190789962	0.320454841	0.341590255	3209497
X3961664	FAM10A4	0.767645425	-0.066149627	0.969055278	0.589427641	3961664
X3873338	FAM110A	0.00109279	-0.178113774	0.020038408	0.060610687	3873338
X3099566	FAM110B	0.217370736	-0.11149793	0.037011291	0.091612159	3099566
X3331926	FAM111A	0.116363294	0.163153694	0.170316763	0.237073602	3331926
X3331903	FAM111B	0.003171345	0.240983909	0.743177634	0.522835445	3331903
X3895152	FAM113A	0.754861247	0.006821804	0.001868557	0.012142105	3895152
X3413067	FAM113B	0.372636336	0.287866527	0.451987815	0.410348673	3413067
X2724094	FAM114A1	0.027140199	-0.258611817	0.266885388	0.308347236	2724094
X3077502	FAM115A	0.192033192	-0.085327008	0.309976568	0.335384704	3077502
X2678116	FAM116A	0.444471292	0.113909801	0.573424404	0.463023304	2678116
X3761989	FAM117A	0.131165883	-0.114319441	0.00580128	0.026609933	3761989
X3948543	FAM118A	0.247623903	-0.097575508	0.483579061	0.425025379	3948543
X3355021	FAM118B	1.44E-05	0.118465724	0.000116974	0.001667132	3355021
X2596689	FAM119A	0.261875785	0.036151567	0.734848615	0.520781653	2596689
X3418534	FAM119B	0.090725376	-0.064486259	0.531904281	0.446368145	3418534
X3179872	FAM120A	0.678847783	-0.04501722	0.544356875	0.451473615	3179872
X3215245	FAM120AOS	0.319276987	0.040722302	0.018984541	0.058306679	3215245
X2937856	FAM120B	0.03421794	0.062820067	0.065398206	0.131195881	2937856
X4009560	FAM120C	0.027884306	-0.068742767	0.019602664	0.059593189	4009560
X3173748	FAM122A	0.005504633	0.25722703	0.298345095	0.328250194	3173748
X4022781	FAM122B	0.781557135	0.097925735	0.416441847	0.393612901	4022781
X3991814	FAM122C	0.451593994	0.164103323	0.180532366	0.245318631	3991814
X4010602	FAM123B	0.461816201	0.047545402	0.173145539	0.239376674	4010602
X3824316	FAM125A	0.17466398	-0.071576343	0.131905672	0.203595905	3824316
X3041294	FAM126A	0.422712546	0.289686057	0.44502564	0.406997167	3041294
X2594627	FAM126B	0.020846431	0.219390437	0.000992493	0.007970348	2594627
X3991889	FAM127A	0.76948912	0.015640383	0.819376128	0.547626508	3991889
X4022925	FAM127B	0.01170022	0.040535725	0.136683911	0.208209804	4022925
X2576554	FAM128A	0.518211326	-0.782156529	0.457948301	0.413118821	2576554
X2505404	FAM128B	0.239290818	-0.03585776	0.784850427	0.536062161	2505404
X2447877	FAM129A	1.53E-05	-0.182365822	6.71E-05	0.001132289	2447877
X3824427	FAM129C	0.42993496	-0.3195544	0.460941463	0.414582448	3824427
X3454662	FAM130A1	0.054926285	-0.059483538	0.008426737	0.033836008	3454662
X2397926	FAM131C	0.146337419	-0.05691606	0.902697506	0.572341803	2397926
X2528275	FAM134A	0.464884282	-0.01671707	0.007933761	0.032702028	2528275
X3757990	FAM134C	0.013009907	0.045421481	9.21E-05	0.001415226	3757990
X2912777	FAM135A	0.70132364	0.173271493	0.621624362	0.481166063	2912777
X2558595	FAM136A	0.641664272	-0.164012097	0.591501776	0.469647832	2558595
X2777564	FAM13A1	0.021188513	0.27794707	0.00059954	0.005506444	2777564
X2777487	FAM13A1	0.015217359	0.020825056	0.016050456	0.052062116	2777487
X3251648	FAM149B1	0.437181778	0.019773851	0.319272091	0.340932635	3251648
X3577545	FAM14A	0.116560689	-0.095448173	0.117095448	0.189043518	3577545
X3549551	FAM14B	0.327516368	0.035782562	0.684874976	0.503628719	3549551
X2389016	FAM152A	0.018243479	0.058869827	0.039080006	0.095022089	2389016
X3980329	FAM155B	0.726438728	-0.046240218	0.829167553	0.550313673	3980329
X3649052	FAM18B	0.000394793	0.075204962	2.14E-05	0.000522369	3649052
X2352338	FAM19A3	0.800536632	0.012957034	0.326599032	0.344665755	2352338
X3949722	FAM19A5	0.771019726	-0.04783414	0.582317869	0.466293386	3949722
X2369463	FAM20B	6.45E-05	0.111381579	2.05E-06	9.28E-05	2369463
X2948887	FAM20B	0.740542624	-0.239201348	0.586585022	0.468123954	2948887
X2948926	FAM20B	0.646118087	-0.446348066	0.930482866	0.580003741	2948926
X3304767	FAM26B	7.02E-07	-0.014163991	0.001376513	0.00990193	3304767
X3714896	FAM27L	0.868130907	-0.046081381	0.379969039	0.374766108	3714896
X3200611	FAM29A	0.468039604	0.172634742	0.95086419	0.584793314	3200611
X3555067	FAM30A	0.358818713	0.011834677	0.919596109	0.576775278	3555067
X3823613	FAM32A	0.022600679	0.10833539	0.029141616	0.078304214	3823613
X3764738	FAM33A	0.554667558	0.442319268	0.439691906	0.404954545	3764738
X3256279	FAM35A	0.987688471	0.100214535	0.854784527	0.559426988	3256279
X2389062	FAM36A	0.998940633	0.210710093	0.758300556	0.528185148	2389062
X3704376	FAM38A	0.372150514	-0.175721354	0.856351931	0.559947379	3704376
X3798778	FAM38B	0.001335405	-0.726182438	0.313490138	0.33752643	3798778
X4027387	FAM3A	0.004902941	-0.037014854	8.46E-05	0.001322747	4027387
X2351171	FAM40A	0.634476483	0.006816958	0.355395205	0.360529793	2351171
X3023483	FAM40B	0.396632074	-0.077828859	0.547632411	0.453081879	3023483
X2658785	FAM43A	0.061828688	-0.315248191	0.004693351	0.02292561	2658785
X2324061	FAM43B	0.587990348	-0.043522283	0.712548615	0.512645203	2324061
X2761321	FAM44A	0.690887005	0.110284164	0.831753778	0.551185694	2761321
X2761285	FAM44A	0.870340348	0.228713945	0.883179103	0.567095152	2761285
X2887633	FAM44B	0.008590614	-0.056055758	0.849010573	0.557671671	2887633
X2962383	FAM46A	0.803787113	0.299968038	0.530340736	0.445631538	2962383
X2353988	FAM46C	4.71E-05	0.097775627	0.028090056	0.076373444	2353988
X3509910	FAM48A	0.167230444	0.046816272	0.163727181	0.231286676	3509910
X3153328	FAM49B	0.092265754	0.246532854	0.354017854	0.359867056	3153328
X3996430	FAM50A	0.114921569	0.039458954	0.691939816	0.505798965	3996430
X2892652	FAM50B	0.493958093	0.179203264	0.583435769	0.466735808	2892652
X2757278	FAM53A	0.260355751	0.0484905	0.341088653	0.352421041	2757278
X3311269	FAM53B	0.183727855	-0.027008974	0.009527592	0.036597887	3311269
X2830698	FAM53C	0.820748165	-0.037544022	0.758529651	0.528250349	2830698
X2975655	FAM54A	0.402804718	0.066865411	0.192071763	0.254079629	2975655
X2326157	FAM54B	0.896794284	-0.023721276	0.713760346	0.512746445	2326157
X2634058	FAM55C	1.19E-09	0.187762486	8.16E-05	0.001301259	2634058
X3705491	FAM57A	9.24E-10	-0.144902413	3.12E-05	0.000672992	3705491
X3687405	FAM57B	0.706534029	-0.04964585	0.624201182	0.481669127	3687405
X4026560	FAM58A	0.365449721	0.131803669	0.080237372	0.149781237	4026560
X3449700	FAM60A	0.004461003	0.109214998	0.055073443	0.117883214	3449700
X3417371	FAM62A	0.342867088	0.129818547	0.116089387	0.187965544	3417371
X3082248	FAM62B	9.04E-05	-0.021301888	0.029703546	0.079105401	3082248
X2434746	FAM63A	0.023150867	-0.053656092	0.236627021	0.286782197	2434746
X3595846	FAM63B	0.910169144	0.110393404	0.874755805	0.565411208	3595846
X3707950	FAM64A	0.074185308	-0.094369837	0.669328164	0.498067459	3707950
X3665550	FAM65A	0.00255753	0.030160126	0.142959557	0.213067658	3665550
X2423175	FAM69A	0.000324583	0.250902366	7.95E-05	0.001273351	2423175
X3194567	FAM69B	0.607930464	-0.051271955	0.888706747	0.568304631	3194567
X3871389	FAM71E2	0.072800537	-0.081991219	0.827722713	0.550010129	3871389
X4052881	FAM72A	0.005845052	0.171712963	0.002705871	0.015710861	4052881
X3190893	FAM73B	0.000758534	-0.055097585	0.037471668	0.092262214	3190893
X2327188	FAM76A	0.901641643	0.041327131	0.4252292	0.398121148	2327188
X3387413	FAM76B	0.040443926	0.176887239	0.077692563	0.146760327	3387413
X3227574	FAM78A	0.006531644	0.084326342	0.023006103	0.066714643	3227574
X2332528	FAM80A	1.38E-07	0.015262648	2.95E-05	0.000649196	2332528
X3596109	FAM81A	0.568262442	0.104971521	0.612275404	0.477259413	3596109
X3143330	FAM82B	0.729979627	0.052356216	0.608734619	0.475668818	3143330
X3619595	FAM82C	0.682278689	0.045433301	0.46718194	0.417627494	3619595
X3884892	FAM83D	0.181809393	-0.014960567	0.002322719	0.014073012	3884892
X3867195	FAM83E	0.561501241	-0.01198402	0.199529526	0.260093603	3867195
X3157722	FAM83H	0.650283619	-0.070182763	0.425916941	0.398511013	3157722
X3335338	FAM89B	2.63E-05	-0.123776033	0.011085469	0.040349597	3335338
X2896958	FAM8A1	0.784171844	0.056817019	0.887516603	0.568151268	2896958
X3114358	FAM91A1	0.509719963	0.110290028	0.915210143	0.575355644	3114358
X3114365	FAM91A1	0.859290016	0.371242238	0.929459124	0.579629177	3114365
X3702739	FAM92B	0.728631699	-0.039814886	0.699144155	0.508336362	3702739
X3628923	FAM96A	0.161732433	0.236081886	0.790749694	0.538372643	3628923
X3695359	FAM96B	0.067343718	0.00753826	0.055782439	0.118878686	3695359
X2547716	FAM98A	0.004348232	0.305648891	0.033278684	0.085361389	2547716
X3589212	FAM98B	0.342237591	0.180230117	0.474784218	0.420576801	3589212
X3832435	FAM98C	0.139614732	-0.015330016	0.88135406	0.566903727	3832435
X3704980	FANCA	0.687462784	-0.11696218	0.108653435	0.180920681	3704980
X4000370	FANCB	0.979432586	0.076654106	0.105301755	0.177102868	4000370
X3215701	FANCC	0.556959593	0.200710271	0.55888787	0.457246642	3215701
X2610241	FANCD2	0.375064663	0.140571873	0.074513818	0.142987505	2610241
X2904663	FANCE	0.848910057	-0.03320842	0.469021258	0.418002021	2904663
X3366519	FANCF	0.308263421	0.167450781	0.201421439	0.261684869	3366519
X3204463	FANCG	0.600480772	-0.047194479	0.185427883	0.249081644	3204463
X3607537	FANCI	0.701692771	0.056874209	0.010978121	0.040189937	3607537
X3607510	FANCI	0.769448376	0.135201618	0.691704127	0.505798965	3607510
X2554448	FANCL	0.583996104	0.102451953	0.064565041	0.13019436	2554448
X3534248	FANCM	0.281488641	0.14949584	0.890639808	0.569027463	3534248
X3497881	FARP1	0.001203889	-0.221037793	0.006012531	0.027337708	3497881
X2536531	FARP2	0.00375134	0.077907821	0.044257507	0.10288714	2536531
X2893130	FARS2	0.252828905	-0.107504028	0.020298907	0.061161383	2893130
X3851868	FARSA	0.564138157	-0.021792181	0.645532151	0.48880304	3851868
X2601021	FARSB	0.747876458	0.136713536	0.699487367	0.508336362	2601021
X3257098	FAS	0.7036617	-0.000179493	0.015098883	0.049927136	3257098
X3257031	FAS	0.913131563	0.124889825	0.734358172	0.520609526	3257031
X3774635	FASN	0.174535451	-0.220992406	0.001351903	0.009779025	3774635
X3079336	FASTK	0.000831227	-0.098419143	1.13E-05	0.000330975	3079336
X2586227	FASTKD1	0.013959121	0.127372229	0.000511793	0.004974023	2586227
X2524743	FASTKD2	0.140487864	0.17778294	0.000192161	0.002370924	2524743
X2847710	FASTKD3	0.959789306	0.169891557	0.496936696	0.431320632	2847710
X3895232	FASTKD5	0.051145368	0.028110938	0.069900478	0.137227078	3895232
X3377463	FAU	0.083624974	-0.198272505	0.635585911	0.485237007	3377463
X3771160	FBF1	6.60E-07	-0.117879333	0.000706643	0.006212198	3771160
X3862167	FBL	1.25E-06	0.015441816	8.13E-06	0.000251644	3862167
X2322036	FBLIM1	0.801150841	0.003557229	0.78828879	0.537596053	2322036
X2611546	FBLN2	0.570341213	-0.00414811	0.746309697	0.523986037	2611546
X3623031	FBN1	0.403733769	-0.004501063	0.916942454	0.575922791	3623031
X3848745	FBN3	0.618317774	-0.018663315	0.433068717	0.401898466	3848745
X3656362	FBRS	0.353428535	-0.14947452	0.006079073	0.02752655	3656362
X3475191	FBXL10	0.423428232	-0.108435877	0.231582901	0.283355392	3475191
X3336696	FBXL11	0.328323333	0.024931562	0.561879197	0.458474123	3336696
X3849865	FBXL12	0.658408238	-0.036186939	0.734274321	0.520609526	3849865
X3440017	FBXL14	0.029865221	-0.0064211	0.154326778	0.222455666	3440017
X3675308	FBXL16	0.477680805	-0.089731342	0.554469165	0.45516454	3675308
X2870113	FBXL17	0.007692608	0.037263245	7.91E-08	8.81E-06	2870113
X3036844	FBXL18	0.065998081	-0.043425945	0.298415282	0.328250194	3036844
X3656635	FBXL19	0.848314891	-0.087927138	0.464886154	0.416386708	3656635
X3755655	FBXL20	0.940175041	0.079761642	0.630492679	0.483613985	3755655
X3518455	FBXL3	0.469806902	0.184335853	0.230407776	0.282582665	3518455
X2966078	FBXL4	0.144706689	0.05728949	0.450733104	0.410021096	2966078
X2761734	FBXL5	0.90789031	0.196072459	0.603713076	0.474224984	2761734
X2802963	FBXL7	0.869601609	0.001247004	0.802905097	0.542386066	2802963
X3665215	FBXL8	0.565041899	-0.102744238	0.997448965	0.595811787	3665215
X2552153	FBXO11	0.662888835	0.144702358	0.003910182	0.020371835	2552153
X3129304	FBXO16	1.41E-06	-0.017290643	0.000286534	0.003196448	3129304
X3129361	FBXO16	0.746790089	-0.062019282	0.589284823	0.468911107	3129361
X3861786	FBXO17	0.631495542	-0.369797118	0.437293044	0.403770034	3861786
X3233431	FBXO18	1.77E-09	-0.066643868	0.012463495	0.043758274	3233431
X3473480	FBXO21	0.272541102	0.113916303	0.28760681	0.321716245	3473480
X3602526	FBXO22	0.003891208	-0.024560002	8.34E-05	0.001308778	3602526
X3082531	FBXO25	0.082684538	0.02018985	0.213666172	0.270900636	3082531
X2382336	FBXO28	0.968841405	0.195465375	0.003927801	0.020403841	2382336
X3368748	FBXO3	0.745595353	0.284589596	0.495196719	0.43046422	3368748
X2978026	FBXO30	0.7844902	0.154965217	0.832553239	0.551434304	2978026
X3703598	FBXO31	0.039166086	-0.012374806	0.458066243	0.413132782	3703598
X3562086	FBXO33	0.094036032	0.139229668	0.035767067	0.089606257	3562086
X3536786	FBXO34	0.009830586	0.112778232	0.010864162	0.039922688	3536786
X3536832	FBXO34	0.149292103	0.017686198	0.410417271	0.390999186	3536832
X3708099	FBXO39	0.003318431	0.247028211	0.004573121	0.022441799	3708099
X2807886	FBXO4	0.832520393	0.061068415	0.166924533	0.234233324	2807886
X2398073	FBXO42	0.430111812	-0.059984298	0.802857997	0.542386066	2398073
X2320347	FBXO44	0.203232015	-0.049681356	0.176417621	0.242065676	2320347
X3865586	FBXO46	0.381329378	-0.166744808	0.180032258	0.244999172	3865586
X2980241	FBXO5	0.701038056	0.224200025	0.327688589	0.345535003	2980241
X2320374	FBXO6	0.359316676	-0.024807266	0.868756079	0.563346052	2320374
X3943414	FBXO7	0.458754878	0.06586453	0.621813527	0.481210203	3943414
X2794356	FBXO8	0.085686065	0.133224955	0.596901723	0.471531369	2794356
X2910477	FBXO9	0.527874132	0.126233427	0.106913862	0.178941147	2910477
X2886977	FBXW11	0.056744239	0.141096532	0.189139779	0.252262174	2886977
X3223605	FBXW2	0.051650852	0.109031915	4.04E-06	0.00015457	3223605
X3303913	FBXW4	0.238953703	-0.003573369	0.065190708	0.130914338	3303913
X3230530	FBXW5	0.929423823	-0.186038461	0.050147657	0.111216876	3230530
X2789957	FBXW7	2.08E-05	-0.013059516	8.09E-06	0.000251516	2789957
X3433591	FBXW8	0.406213769	-0.036090644	0.807588277	0.543532341	3433591
X3851630	FBXW9	0.144993537	-0.066763538	0.593370817	0.470171023	3851630
X2453036	FCAMR	0.670123063	0.0138774	0.870363152	0.563740181	2453036
X3848492	FCER2	0.404403125	-0.816721298	0.010611357	0.03923406	3848492
X2363689	FCGR2A	0.216890884	-0.104466838	0.039011914	0.094915717	2363689
X2363808	FCGR2B	0.028791765	0.113145844	0.013560689	0.046488387	2363808
X3824540	FCHO1	0.000601597	-0.195800263	3.33E-05	0.00070529	3824540
X2878778	FCHSD1	0.296342884	0.011277826	0.12411309	0.195397125	2878778
X3381377	FCHSD2	0.000972049	0.0800115	4.88E-05	0.000927634	3381377
X3229338	FCN1	0.503724564	-0.093859886	0.793821741	0.539505428	3229338
X2438938	FCRL4	0.098463051	0.585900073	0.020700233	0.06197211	2438938
X2438892	FCRL5	0.13037674	0.571882803	0.061709574	0.126964482	2438892
X2363852	FCRLA	0.811946689	-0.167960188	0.321968794	0.342293936	2363852
X3086206	FDFT1	0.001612789	0.099051741	0.003351939	0.018435695	3086206
X2360850	FDPS	0.147457799	0.114323001	0.091255979	0.16246362	2360850
X3348189	FDX1	0.398019536	0.136106125	0.084511397	0.154730721	3348189
X3850189	FDX1L	0.3177229	0.008501308	0.04064099	0.097394449	3850189
X3770457	FDXR	4.56E-08	-0.171011452	1.50E-07	1.45E-05	3770457
X3809621	FECH	0.859816278	0.241048089	0.071194667	0.138893596	3809621
X3817670	FEM1A	0.193235504	-0.003320898	0.100286995	0.171908594	3817670
X3599432	FEM1B	0.05384716	0.031191015	0.505999373	0.435296246	3599432
X2871801	FEM1C	0.100811948	0.105743485	0.411166099	0.391569065	2871801
X3333226	FEN1	0.028377486	0.024572856	0.964694475	0.588419779	3333226
X2823326	FER	0.731054056	0.177609332	0.095048656	0.166741276	2823326
X3040375	FERD3L	0.83048773	-0.119137351	0.468944618	0.418002021	3040375
X3334257	FERMT3	0.859205881	-0.087848755	0.564934443	0.459382814	3334257
X3608427	FES	0.693791828	0.129683365	0.027852344	0.076009595	3608427
X2599647	FEV	0.342366416	-0.132742131	0.579843152	0.465219445	2599647
X3396593	FEZ1	0.007871811	0.217346234	0.070193521	0.137552178	3396593
X2548172	FEZ2	0.126519335	0.144852575	0.693823814	0.506294187	2548172
X3830412	FFAR1	0.118523626	-0.030541008	0.234045396	0.284967284	3830412
X2905327	FGD2	0.914042118	0.053974422	0.843707325	0.555710458	2905327
X3179551	FGD3	0.182922798	0.127593671	0.489275816	0.427526557	3179551
X3466369	FGD6	0.018525671	0.148867333	0.001439655	0.010214793	3466369
X3466318	FGD6	0.625973006	0.057329442	0.426060404	0.398546421	3466318
X3708644	FGF11	0.155644942	-0.244592863	0.19784809	0.258766945	3708644
X3089090	FGF17	0.293698005	-0.029310606	0.893209766	0.569689192	3089090
X2742109	FGF2	0.293218354	-0.19095106	0.032797749	0.084712955	2742109
X3380142	FGF4	0.615717055	-0.110534747	0.595370927	0.471106199	3380142
X3441190	FGF6	0.674676963	-0.058511559	0.980415484	0.592041685	3441190
X3132016	FGFR1	5.39E-07	0.241151847	6.42E-05	0.001102153	3132016
X3413950	FGFR1OP2	0.430073121	0.007336707	0.77978364	0.534590159	3413950
X3408966	FGFR1OP2	0.343987152	0.184421135	0.893081097	0.56965372	3408966
X2842911	FGFR4	0.000666357	0.167576771	0.004378817	0.021897971	2842911
X2714465	FGFRL1	0.085248227	-0.072742926	0.176006653	0.241671882	2714465
X2338487	FGGY	0.778997298	0.198628905	0.799790872	0.541556404	2338487
X3057955	FGL2	0.090079442	0.314056976	0.119678308	0.191469157	3057955
X2403215	FGR	0.237647599	0.110477435	0.242687514	0.29117955	2403215
X2463425	FH	0.313150421	0.065085788	0.486980129	0.426620134	2463425
X2678714	FHIT	0.0005815	-0.155597939	0.463955508	0.415887543	2678714
X2568687	FHL2	0.029361001	-0.065353085	0.843771049	0.555710458	2568687
X2407478	FHL3	0.720345346	-0.183445757	0.221547043	0.276722836	2407478
X3695541	FHOD1	0.732512769	-0.068260405	0.463898347	0.415884113	3695541
X3377964	FIBP	0.263083995	-0.03115934	0.299725281	0.328608713	3377964
X3430716	FICD	0.011063598	-0.034039283	0.283708297	0.319254864	3430716
X2920962	FIG4	0.011883571	0.129143715	0.004513827	0.022232661	2920962
X3050367	FIGNL1	0.062400742	0.059691832	0.042117832	0.099855282	3050367
X3064591	FIS1	0.095475651	0.054729311	0.283172166	0.319019954	3064591
X3529601	FIT1	0.195851803	-0.002548511	0.143225336	0.213128422	3529601
X3871576	FIZ1	0.056011248	-0.052818979	0.020759304	0.062089649	3871576
X3326826	FJX1	2.57E-11	0.075415303	2.84E-06	0.000119409	3326826
X3453405	FKBP11	0.088168857	-0.100095065	0.95658554	0.586507945	3453405
X3043936	FKBP14	0.463995618	-0.031979519	0.002094621	0.01303537	3043936
X3894601	FKBP1A	0.90081566	-0.021270695	0.6025813	0.473885447	3894601
X3334339	FKBP2	0.052085406	-0.143188281	0.054313332	0.116849276	3334339
X3562721	FKBP3	0.042436077	0.223446075	0.048552054	0.109065043	3562721
X3401099	FKBP4	0.005941198	-0.019473176	0.003132449	0.017522262	3401099
X3401119	FKBP4	0.556722718	0.044568421	0.52930826	0.4452918	3401119
X2951567	FKBP5	0.140602738	0.135162126	0.694362137	0.506539053	2951567
X3855071	FKBP8	0.005440209	-0.228838773	0.000552667	0.005185987	3855071
X3836903	FKRP	0.161818028	0.034365217	0.559634859	0.457515185	3836903
X3824890	FKSG24	0.452256597	-0.032541604	0.478927082	0.422603851	3824890
X3335131	FKSG43	7.54E-06	-0.01935539	0.023145705	0.067019774	3335131
X4010913	FKSG43	0.003696456	0.091557103	0.025721673	0.071966629	4010913
X3183305	FKTN	0.461172666	0.084722475	0.790964999	0.538414514	3183305
X2360468	FLAD1	0.013138463	0.012656097	0.064838004	0.130508539	2360468
X3747657	FLCN	2.96E-10	-0.072309735	5.09E-07	3.61E-05	3747657
X3355733	FLI1	0.490599223	0.106616195	0.015791062	0.051520769	3355733
X3748188	FLII	0.574961682	-0.195488358	0.540805321	0.450011826	3748188
X3623717	FLJ10038	0.043928343	-0.127785096	0.013877205	0.047150708	3623717
X3226287	FLJ10232	4.06E-05	-0.081325187	0.110785761	0.183043595	3226287
X2808287	FLJ10246	0.094286978	0.113920457	0.281820197	0.317934234	2808287
X3501415	FLJ10769	0.579050263	0.015935514	0.608565559	0.475590071	3501415
X3680953	FLJ11151	0.186741093	0.169389881	0.285873227	0.320604906	3680953
X3697563	FLJ11171	0.312049973	0.183260562	0.813895444	0.545304241	3697563
X2750227	FLJ11184	0.126818782	0.150605486	0.325559018	0.34425092	2750227
X2824144	FLJ11235	0.185580413	-0.060904731	0.846257967	0.556352921	2824144
X2906607	FLJ11236	0.044259988	-0.047819276	0.004264129	0.021563282	2906607
X3820310	FLJ11286	0.79565544	-0.012583449	0.104761605	0.176669937	3820310
X3630450	FLJ11506	3.88E-05	0.02213546	0.000401343	0.004189521	3630450
X3728325	FLJ11710	0.100229994	-0.009323873	0.082238527	0.152111803	3728325
X2769063	FLJ11850	0.334403955	0.077190037	0.940721912	0.582558969	2769063
X3375340	FLJ12529	0.019009702	-0.025288671	6.22E-06	0.000205942	3375340
X3673921	FLJ12986	0.069036943	0.049766217	0.386337586	0.377867339	3673921
X2364016	FLJ13137	0.417217185	-0.005668137	0.83417387	0.552141136	2364016
X3410241	FLJ13224	0.033352537	-0.006483848	0.036896857	0.091395237	3410241
X2494151	FLJ14082	0.862794837	0.112861827	0.551632506	0.45458937	2494151
X3127579	FLJ14107	0.88470215	0.061382669	0.055912712	0.119058696	3127579
X3645901	FLJ14154	0.308079471	0.045801518	0.053325125	0.115587194	3645901
X3821603	FLJ14959	0.166192515	0.244524331	0.603791992	0.474232966	3821603
X2520138	FLJ20160	0.060697326	0.138520939	0.093182382	0.164689993	2520138
X2474105	FLJ20254	0.223452954	-0.016752534	0.901443237	0.572086152	2474105
X2596162	FLJ20309	0.428426839	-0.013497187	0.909801043	0.573701647	2596162
X2989493	FLJ20323	0.022403351	0.111986053	0.056789336	0.120301179	2989493
X4051619	FLJ20433	0.318865199	-0.039225882	0.505578115	0.435091946	4051619
X3413212	FLJ20489	0.616053293	-0.081885087	0.278815999	0.316309424	3413212
X2546285	FLJ20628	0.91944293	0.062712747	0.401041306	0.385674259	2546285
X2355591	FLJ21272	0.363327437	0.101354491	0.506597817	0.435440862	2355591
X3829638	FLJ21369	0.033172707	-0.045513505	0.474298751	0.420327275	3829638
X3853453	FLJ21438	0.804643107	-0.077742069	0.42238195	0.396822389	3853453
X3065244	FLJ21767	0.408372758	0.082165603	0.999218004	0.5961007	3065244
X3736666	FLJ21865	0.432757098	-0.088717868	0.194164098	0.255530954	3736666
X3774975	FLJ22222	0.967083645	-0.014273215	0.841425424	0.554868934	3774975
X2995491	FLJ22374	0.00056014	0.102128754	0.011798581	0.042261049	2995491
X2390976	FLJ22639	0.020268962	-0.046809004	0.457811351	0.413086691	2390976
X3096545	FLJ23356	0.872058605	0.128228173	0.902475552	0.572293607	3096545
X3358049	FLJ23519	0.073446801	-0.184765289	0.01487196	0.049411043	3358049
X2369950	FLJ23867	0.886073102	0.037986164	0.080353103	0.149861955	2369950
X3383081	FLJ25037	0.686268005	0.115773362	0.539399787	0.449225764	3383081
X3068519	FLJ31818	0.017524135	0.165627378	0.551669796	0.45458937	3068519
X3289392	FLJ31958	0.066623406	0.307988585	0.363377328	0.365091254	3289392
X3767280	FLJ32065	0.139174554	-0.064956936	0.724121944	0.516815284	3767280
X3675608	FLJ32252	0.029941483	0.036233458	0.121598544	0.193469532	3675608
X3459956	FLJ32549	0.296778451	0.025743069	0.081214595	0.150891238	3459956
X3838444	FLJ32658	0.612317461	-0.031713149	0.032038537	0.083342879	3838444
X4046233	FLJ33590	0.27584205	0.000209753	0.650243505	0.490958552	4046233
X3382296	FLJ33790	0.084201808	0.010451786	0.406661354	0.388941575	3382296
X3301609	FLJ34077	0.499160204	0.085069361	0.392955964	0.381127946	3301609
X3737430	FLJ35220	0.539531784	-0.032496226	0.836621125	0.55323773	3737430
X3193227	FLJ35348	0.01356351	0.014639708	0.417100835	0.394076629	3193227
X2716246	FLJ35424	0.619645297	-0.025112948	0.973441144	0.589976971	2716246
X3744620	FLJ35773	0.584596758	0.014967186	0.906857534	0.573458491	3744620
X3713278	FLJ35934	0.105676093	-0.065848613	0.198725648	0.259479487	3713278
X3066956	FLJ36031	0.152620084	-0.135567668	0.001670774	0.01119267	3066956
X3642993	FLJ36208	0.969371237	-0.048876863	0.064314494	0.129890671	3642993
X2569550	FLJ38668	0.202798347	0.012372055	0.930595486	0.580003741	2569550
X2907396	FLJ38717	0.085065727	0.095886015	0.309896263	0.335344347	2907396
X2521997	FLJ38973	0.128583369	0.143003009	0.237016089	0.287075258	2521997
X2719792	FLJ39653	0.140064707	0.017054223	0.000773144	0.006617762	2719792
X3836299	FLJ40125	0.692603788	0.051636021	0.236812241	0.286917488	3836299
X3471073	FLJ40142	0.386717887	0.003742454	0.26658226	0.308245768	3471073
X2413316	FLJ40434	0.404755807	-0.052685358	0.687817099	0.504477508	2413316
X2641232	FLJ40473	0.285794878	-0.054225291	0.296965649	0.327533488	2641232
X2536959	FLJ40712	0.648139266	-0.006114281	0.680713478	0.502036191	2536959
X2575897	FLJ41352	0.847059366	-0.105068675	0.642630802	0.487837786	2575897
X2392945	FLJ42875	0.108411605	-0.075960673	0.131724214	0.20343663	2392945
X3433466	FLJ42957	0.772883561	-0.236931076	0.192419822	0.254268816	3433466
X3156655	FLJ43860	0.932113366	-0.01303496	0.354485118	0.360201172	3156655
X2445876	FLJ44005	0.814671806	-0.039545331	0.139232921	0.210000486	2445876
X3794341	FLJ44313	0.254207146	0.070181426	0.799445814	0.541416786	3794341
X3764103	FLJ44342	0.246742537	0.134841133	0.440044585	0.405118597	3764103
X4025339	FLJ44451	0.623371665	0.039279427	0.589200255	0.468911107	4025339
X2845263	FLJ44896	0.092910193	0.013695296	0.556703394	0.456172621	2845263
X3825838	FLJ44968	0.915679804	-0.034513251	0.34504535	0.355144523	3825838
X2668205	FLJ45032	0.331876423	-0.004710429	0.502657578	0.433487561	2668205
X3844297	FLJ45055	0.002269917	-0.039296434	0.001152166	0.008838396	3844297
X3951136	FLJ45055	0.813543926	-0.010025151	0.250698032	0.297139198	3951136
X3195059	FLJ45224	0.744130415	0.001019409	0.441956131	0.405749095	3195059
X2901463	FLJ45422	0.235870962	-0.063748219	0.715393395	0.513291656	2901463
X3861658	FLJ45909	0.257317768	-0.123479984	0.001865291	0.012130991	3861658
X3822849	FLJ45910	0.417303197	-0.262642627	0.212115501	0.270009464	3822849
X3918953	FLJ46020	0.538677996	-0.039549154	0.513558305	0.438283419	3918953
X3773534	FLJ46026	0.608406955	-0.000609807	0.980755921	0.592114733	3773534
X2587730	FLJ46347	0.156718482	-0.003048058	0.49924551	0.43200404	2587730
X2938636	FLJ46552	0.995274528	0.036478494	0.884545357	0.567425895	2938636
X2582124	FLJ46875	0.006457709	0.193443037	0.88272093	0.567095152	2582124
X2855443	FLJ90723	0.36310057	0.001736315	0.908804979	0.573551144	2855443
X4027176	FLNA	0.008790912	-0.113254104	0.036386518	0.090504851	4027176
X2625907	FLNB	0.013506031	-0.163242228	0.012056733	0.042870636	2625907
X2948587	FLOT1	0.698583276	-0.114144123	0.739964113	0.521987504	2948587
X3751121	FLOT2	0.000267498	-0.11315705	0.002154198	0.01333165	3751121
X3507282	FLT1	0.004330131	0.083637946	0.0015839	0.010815102	3507282
X3838556	FLT3LG	0.128965453	0.014999173	0.963293282	0.588125739	3838556
X2379280	FLVCR1	0.836147909	0.331093222	0.08639417	0.15674256	2379280
X3544625	FLVCR2	0.239588572	-0.217513566	0.587317717	0.46832524	3544625
X3645402	FLYWCH1	0.643605161	-0.027677269	0.50739551	0.435805456	3645402
X3645377	FLYWCH2	0.237809437	-0.086873798	0.672046962	0.498849412	3645377
X3723378	FMNL1	0.600407966	-0.13206781	0.664633789	0.496602078	3723378
X3454006	FMNL3	0.372346401	-0.153242143	0.056388624	0.119722244	3454006
X2367086	FMO4	0.017377389	0.260556238	0.186763424	0.250401161	2367086
X3994100	FMR1	0.407756348	0.288198267	0.378380966	0.37380827	3994100
X3739108	FN3KRP	0.482773074	0.207584141	0.266332421	0.308083627	3739108
X3227159	FNBP1	0.479208837	0.001373837	0.504718974	0.434592399	3227159
X3372459	FNBP4	0.148844899	0.047775801	0.91406375	0.575087466	3372459
X3489212	FNDC3A	0.218098488	0.007650862	0.160759608	0.228661847	3489212
X2652410	FNDC3B	3.80E-05	0.127156997	5.89E-06	0.000198825	2652410
X2874794	FNIP1	0.165673237	0.085658352	0.124299573	0.195572257	2874794
X3096428	FNTA	0.116596621	0.17462392	0.594481624	0.470716372	3096428
X3540398	FNTB	0.614475296	-0.075613186	0.185965058	0.249588245	3540398
X3544525	FOS	0.719948651	-0.431505528	0.766108877	0.530873546	3544525
X3836266	FOSB	0.739401606	-0.075372737	0.543690827	0.451209158	3836266
X2743085	FOSL1	0.933295293	-0.008506143	0.380106015	0.374806393	2743085
X3377988	FOSL1	0.493417648	-0.098480197	0.383732842	0.376961567	3377988
X2474977	FOSL2	4.12E-07	0.004837157	0.000512218	0.004974023	2474977
X3561703	FOXA1	0.402991806	-0.097175998	0.745747434	0.523698371	3561703
X2891768	FOXC1	0.498883998	-0.072905287	0.982708874	0.592508396	2891768
X3672646	FOXC2	0.038550078	-0.020974168	0.208248194	0.266995373	3672646
X2335160	FOXE3	0.042611908	-0.15927266	0.173952914	0.239950484	2335160
X2840213	FOXI1	0.25238369	-0.053042093	0.506850496	0.435514031	2840213
X3270224	FOXI2	0.838656081	0.006016581	0.616049037	0.478656035	3270224
X3403539	FOXJ2	0.021837288	-0.049536461	0.011969233	0.042656763	3403539
X2408855	FOXJ3	0.057096344	-0.041054027	0.794418254	0.53969936	2408855
X3738969	FOXK2	0.000789599	-0.102683599	0.001192154	0.009060537	3738969
X3672661	FOXL1	0.850982898	-0.06217372	0.96267594	0.588125739	3672661
X3440598	FOXM1	0.408163622	0.031504379	0.003390813	0.018594017	3440598
X2481271	FOXN2	0.274092035	0.271420821	0.983105495	0.592655449	2481271
X3575567	FOXN3	0.209188734	0.092628831	0.968542316	0.589344043	3575567
X3510858	FOXO1	0.055177096	0.086149021	0.04376139	0.102536077	3510858
X3980745	FOXO4	0.437619343	-0.019396897	0.418480336	0.394528655	3980745
X2681753	FOXP1	0.613851852	0.035360837	0.629308827	0.483038527	2681753
X4008011	FOXP3	0.136813707	-0.040935948	0.018084591	0.056664591	4008011
X2906824	FOXP4	0.854797397	-0.30611039	0.048017782	0.108248139	2906824
X3355056	FOXRED1	0.005280489	0.017227905	0.306936737	0.333158929	3355056
X3959613	FOXRED2	0.850749758	-0.070299663	0.17594119	0.241624543	3959613
X3190061	FPGS	0.423211134	-0.158699082	0.313855534	0.33752643	3190061
X2342176	FPGT	0.295038722	0.192997997	0.099636825	0.171381415	2342176
X3317868	FRAG1	0.11431385	-0.038261658	0.031011893	0.081559112	3317868
X2396537	FRAP1	2.98E-07	-0.004356383	3.58E-09	8.21E-07	2396537
X3302229	FRAT2	0.895412812	-0.128711551	0.910297303	0.573782579	3302229
X2970897	FRK	0.344528812	-0.133866137	0.371933791	0.369929088	2970897
X3278401	FRMD4A	0.326566886	0.063967741	0.772449771	0.532516964	3278401
X3421579	FRS2	0.429004913	0.19530287	8.88E-05	0.001376281	3421579
X2953777	FRS3	0.65998812	-0.026796141	0.670139253	0.498345492	2953777
X2768468	FRYL	0.011103705	0.113605163	4.83E-05	0.000920674	2768468
X2988726	FSCN1	0.153862368	-0.2805779	0.557972653	0.4567057	2988726
X3738007	FSCN2	0.799490431	-0.051414772	0.843950586	0.555710458	3738007
X3817437	FSD1	0.51884441	-0.047012714	0.247128088	0.294339588	3817437
X3183238	FSD1L	0.095526286	0.003906268	0.037276719	0.092047454	3183238
X3815097	FSTL3	0.075648489	-0.233376606	0.805506506	0.542878761	3815097
X3935192	FTCD	0.332205857	-0.015854154	0.943728258	0.583118088	3935192
X3375648	FTH1	2.12E-07	-0.025511176	5.99E-07	4.07E-05	3375648
X2545841	FTH1	0.033549561	0.084952662	0.07740159	0.146423507	2545841
X2629693	FTH1	0.723609694	0.174335481	0.284378128	0.319663762	2629693
X3838094	FTL	4.28E-09	0.009508197	0.000159552	0.002073571	3838094
X3972929	FTL	0.470879003	0.24807367	0.737216809	0.521322852	3972929
X3661152	FTO	0.339840405	0.04570728	0.432650867	0.401736167	3661152
X3976609	FTSJ1	0.613712829	-0.022122772	0.157980162	0.225868844	3976609
X3035682	FTSJ2	0.500252769	0.082138712	0.316896789	0.339527297	3035682
X3766373	FTSJ3	0.000329645	0.253365328	0.00384146	0.020157953	3766373
X2419235	FUBP1	0.28881078	0.150525856	0.000109488	0.001592829	2419235
X3191589	FUBP3	0.128709279	0.134647911	0.178272699	0.243582384	3191589
X2401643	FUCA1	0.000205637	-0.089110082	0.006086253	0.027528443	2401643
X2977510	FUCA2	0.982685641	0.366748895	0.999732201	0.596141191	2977510
X3667241	FUK	0.136605498	-0.042672899	0.48636452	0.426368236	3667241
X4006416	FUNDC1	0.41193948	0.338789067	0.826465555	0.54944941	4006416
X3608398	FURIN	0.978661245	-0.207579525	0.059076251	0.123601131	3608398
X3656904	FUS	0.635655468	0.214988316	0.303107362	0.330766639	3656904
X4045780	FUSIP1	0.98585858	0.032160272	0.622962138	0.481419281	4045780
X3130757	FUT10	0.75987073	0.028548559	0.009229849	0.035914165	3130757
X3251848	FUT11	0.000103513	-0.087689125	0.009816079	0.03723319	3251848
X3345142	FUT4	0.136308015	0.248724323	0.272931041	0.312039289	3345142
X3847515	FUT5	0.153039422	-0.112854351	0.009003128	0.035313921	3847515
X3847503	FUT5	0.500338626	-0.066605732	0.320855109	0.341795851	3847503
X3540552	FUT8	0.000137915	-0.169908678	6.58E-05	0.00112077	3540552
X3868064	FUZ	0.285934792	-0.101322723	0.378707685	0.373995078	3868064
X3318712	FXC1	0.41096682	-0.027832075	0.132603681	0.204289878	3318712
X3173831	FXN	0.063769916	0.033191014	0.9246656	0.578304826	3173831
X2654394	FXR1	0.518721373	0.302222211	0.007581773	0.031695893	2654394
X3743852	FXR2	0.28342596	0.059549201	0.031272161	0.082049889	3743852
X3830189	FXYD1	0.286440662	-0.039398451	0.461847829	0.414713335	3830189
X3393446	FXYD2	0.308076909	-0.010267687	0.613377964	0.477627684	3393446
X3830166	FXYD3	0.883236897	0.035884757	0.564201475	0.459106212	3830166
X3830216	FXYD5	0.079519973	0.003060255	0.803161273	0.542425521	3830216
X3393479	FXYD6	0.448260939	-0.038514044	0.843799212	0.555710458	3393479
X2672016	FYCO1	0.241388643	-0.178136869	0.573980305	0.463040639	2672016
X2969886	FYN	0.112666064	0.129067047	0.398862413	0.384643185	2969886
X2659887	FYTTD1	0.456668486	0.044435503	0.395029163	0.382259661	2659887
X3012213	FZD1	0.9929007	0.052834987	0.351822017	0.358983385	3012213
X3091746	FZD3	0.329988067	0.167411515	0.961153096	0.587552891	3091746
X2596763	FZD5	0.018824703	0.154169531	0.305774306	0.332452511	2596763
X2596776	FZD5	0.160366308	0.006293334	0.351951251	0.358983385	2596776
X3110272	FZD6	0.594566468	0.286071691	0.691399261	0.505798965	3110272
X3285119	FZD8	0.724330519	-0.071148129	0.414857927	0.393109972	3285119
X3007829	FZD9	0.326149287	-0.01854353	0.660050179	0.494846799	3007829
X3816988	FZR1	0.288158571	-0.065704819	0.531275064	0.446249284	3816988
X2835960	G3BP1	0.158629401	0.066567898	0.012302154	0.043349005	2835960
X2773756	G3BP2	0.154175878	0.109409265	0.001563593	0.010732831	2773756
X3722739	G6PC3	0.0387798	0.042178497	0.035045673	0.088563541	3722739
X4027416	G6PD	0.00321782	0.026868869	0.197918847	0.25878966	4027416
X3737140	GAA	0.609135759	-0.000677836	0.947764711	0.584128804	3737140
X2745547	GAB1	0.072767056	0.012124712	0.017924147	0.056267268	2745547
X3383227	GAB2	0.029376484	-0.155873133	0.838485774	0.553774857	3383227
X3743486	GABARAP	0.122245944	-0.192606916	0.006436526	0.028647475	3743486
X3669059	GABARAPL2	0.770024682	0.134952554	0.915996483	0.575675157	3669059
X2947889	GABBR1	0.268879483	-0.055022788	0.020720795	0.062001317	2947889
X2947877	GABBR1	0.009898422	-0.015837505	0.393328037	0.381247476	2947877
X3916576	GABPA	0.442937668	0.202808783	0.18259356	0.246828527	3916576
X3623683	GABPB2	0.667128727	0.156615727	0.544276708	0.451455144	3623683
X4054481	GABRD	0.560104083	0.023660718	0.029956374	0.07958845	4054481
X2341083	GADD45A	0.183120065	-0.165435787	0.394966715	0.382259661	2341083
X3816509	GADD45B	0.01127101	0.144226777	0.037380397	0.092124755	3816509
X3851911	GADD45GIP1	0.046691707	-0.097766021	0.194614356	0.255769004	3851911
X2756673	GAK	1.60E-05	-0.075811621	0.000108635	0.001583375	2756673
X3957429	GAL3ST1	0.275233073	-0.075539551	0.767589529	0.531050107	3957429
X2536874	GAL3ST2	0.910974234	0.019665598	0.826333402	0.54944941	2536874
X3063795	GAL3ST4	0.005519056	-0.215251322	0.157394588	0.225196794	3063795
X3575103	GALC	0.546200212	0.205414431	0.989768632	0.594146364	3575103
X2401581	GALE	0.577930325	-0.040740687	0.513793967	0.438304734	2401581
X3770923	GALK1	0.312913681	-0.076991562	0.330685299	0.347139939	3770923
X3593339	GALK2	0.972378527	-0.118459416	0.686738393	0.504229798	3593339
X2477933	GALM	1.82E-05	0.193999245	0.001490056	0.010442091	2477933
X3704513	GALNS	0.002578312	-0.092508993	0.032415072	0.083974881	3704513
X3784602	GALNT1	0.30767859	0.255621726	0.327303122	0.34517522	3784602
X2836518	GALNT10	0.000349192	0.019879631	0.005652765	0.026138361	2836518
X3032243	GALNT11	0.001126753	0.083380871	0.005207143	0.024699991	3032243
X2384788	GALNT2	0.022986639	0.041371571	0.008360355	0.033690905	2384788
X3464912	GALNT4	0.289704271	0.089600424	0.061296922	0.126535661	3464912
X3464967	GALNT4	0.599585286	0.133711169	0.097145067	0.168710969	3464967
X3454892	GALNT6	0.716318565	-0.128810398	0.00190755	0.012310799	3454892
X2751936	GALNT7	0.039139227	0.026979165	0.054548263	0.117255159	2751936
X3363091	GALNTL4	2.79E-07	-0.079969471	1.56E-05	0.000422828	3363091
X3945040	GALR3	0.02390192	-0.117835261	0.03066176	0.080801797	3945040
X3167511	GALT	0.755698852	0.095477342	0.434278941	0.402328086	3167511
X3845175	GAMT	0.17029123	-0.17834736	0.016305326	0.052691561	3845175
X3670725	GAN	0.25231846	0.144883917	0.029756944	0.079139493	3670725
X3375951	GANAB	0.00353569	0.032034618	0.013456798	0.046266599	3375951
X2637112	GAP43	0.137538244	-0.256363938	0.040209489	0.096832383	2637112
X3189110	GAPVD1	0.891613859	0.138600207	0.553326834	0.454662441	3189110
X3561110	GARNL1	0.330294475	0.110795939	0.023847646	0.068291522	3561110
X3706439	GARNL4	0.169058654	-0.049830171	0.080100766	0.149641872	3706439
X2995420	GARS	1.96E-05	-0.115519775	0.017897239	0.056247563	2995420
X3929721	GART	0.218370161	0.088812643	0.007986165	0.032841758	3929721
X3323891	GAS2	0.497642325	0.788429605	0.809149505	0.543807887	3323891
X3428268	GAS2L3	2.40E-07	0.093836181	5.11E-08	6.13E-06	3428268
X3744965	GAS7	0.777703795	0.433475423	0.129717962	0.201212024	3744965
X3674659	GAS8	0.001099387	0.122774647	0.014549061	0.048690918	3674659
X3976831	GATA1	0.816876625	-0.022020163	0.289574568	0.322850724	3976831
X3234277	GATA3	0.730972232	-0.03530105	0.005669068	0.02618835	3234277
X3913272	GATA5	0.751846853	-0.060408725	0.69287944	0.505841747	3913272
X3781245	GATA6	0.020016138	-0.105101149	0.195266876	0.256380011	3781245
X3012633	GATAD1	0.006729028	0.101586792	0.762851598	0.529746245	3012633
X3825713	GATAD2A	0.001511498	-0.00894891	0.001166058	0.008888192	3825713
X3434374	GATC	0.111109949	0.191886193	0.379478098	0.374471352	3434374
X3622386	GATM	1.39E-05	0.09294771	0.000567355	0.005295009	3622386
X2437247	GBA	0.001110975	-0.004714069	0.000633775	0.005721581	2437247
X2437205	GBA	0.624568705	0.021878722	0.650708183	0.49115314	2437205
X3204833	GBA2	0.013616086	0.025449695	0.008580111	0.034179555	3204833
X3003153	GBAS	0.683267803	0.128323421	0.37900095	0.374187902	3003153
X2684187	GBE1	0.631536134	0.003870097	0.11863286	0.190460888	2684187
X3261544	GBF1	8.16E-07	-0.080425515	2.24E-06	0.000100899	3261544
X3228523	GBGT1	0.000149714	0.062142889	1.79E-05	0.000461107	3228523
X3644593	GBL	0.013294553	-0.203494153	0.767665193	0.531055337	3644593
X2421883	GBP1	0.284992238	0.560263927	0.700010713	0.508336362	2421883
X2421925	GBP2	0.448993377	0.384421557	0.763525082	0.529867799	2421925
X2421995	GBP4	0.710219306	0.62587013	0.141133443	0.211638904	2421995
X2422035	GBP5	0.678254982	1.148547728	0.375420354	0.372154456	2422035
X2604930	GBX2	0.798149502	-0.056209359	0.044651946	0.103288161	2604930
X2512930	GCA	0.661112376	0.226080468	0.488730531	0.427236	2512930
X3945014	GCAT	0.047310461	-0.165648398	0.318169751	0.340330027	3945014
X3071285	GCC1	0.312737956	0.068424738	0.908257177	0.573551144	3071285
X2498977	GCC2	0.694561723	0.157495618	0.393251387	0.381247476	2498977
X3821995	GCDH	0.196745917	-0.060416994	0.994312321	0.59504158	3821995
X2688605	GCET2	0.561195308	-0.335577664	0.193094028	0.254927621	2688605
X4040452	GCGR	0.002489077	0.005309936	0.007722404	0.03216737	4040452
X3565524	GCH1	0.217834785	0.192724161	0.359437415	0.362995724	3565524
X3590108	GCHFR	0.056613144	-0.073503644	0.761273543	0.529263135	3590108
X2957700	GCLC	0.230238933	0.222697546	0.165057082	0.232575475	2957700
X2423625	GCLM	0.374683353	0.135058303	0.071441047	0.139061136	2423625
X3757630	GCN5L2	0.045362104	-0.107076346	0.044228716	0.102858381	3757630
X3175494	GCNT1	0.008023446	-0.051392778	0.019561122	0.059490094	3175494
X2894573	GCNT2	0.288167789	0.034398768	0.002783251	0.016040706	2894573
X2560122	GCS1	0.003117177	-0.067634676	0.000106048	0.001569132	2560122
X3103607	GDAP1	0.356093384	0.082300223	0.281374095	0.317718694	3103607
X2430370	GDAP2	0.565612128	0.189468283	0.031222368	0.081974409	2430370
X3683276	GDE1	0.00136021	0.095230291	0.007686817	0.032053382	3683276
X3855285	GDF1	0.850036805	-0.048041515	0.292207456	0.324492699	3855285
X3416943	GDF11	0.000282438	-0.038731729	0.009757333	0.037152385	3416943
X3824993	GDF15	0.003000618	-0.250073152	0.063261311	0.128596308	3824993
X2472054	GDF7	0.776474623	-0.040616517	0.162486557	0.230034203	2472054
X3996404	GDI1	0.895317404	-0.002236895	0.547082121	0.452674628	3996404
X3275132	GDI2	0.005261473	0.089479328	0.048834054	0.109423964	3275132
X3382319	GDPD5	8.26E-06	0.059905555	0.000283454	0.003175717	3382319
X3418354	GEFT	0.025283405	-0.042987829	0.524544072	0.443468726	3418354
X3144934	GEM	9.24E-05	-0.207158528	0.002114726	0.013130605	3144934
X3739812	GEMIN4	0.205887144	-0.197333719	0.079448953	0.1489418	3739812
X2882897	GEMIN5	0.825480837	-0.007656572	0.790808364	0.538372643	2882897
X2477980	GEMIN6	0.263088095	0.166374068	0.439414849	0.404937769	2477980
X3836044	GEMIN7	0.348662003	0.019627249	0.574511828	0.463191688	3836044
X4000269	GEMIN8	0.064355876	0.001680144	0.834931948	0.552565536	4000269
X2471316	GEN1	0.689329411	0.123221561	0.14181876	0.212217658	2471316
X3759410	GFAP	0.523065008	-0.047693993	0.622371852	0.48126391	3759410
X3644297	GFER	0.350972103	-0.086413379	0.723571447	0.516639874	3644297
X2422967	GFI1	0.922717629	0.050109293	0.010634836	0.039283618	2422967
X3192609	GFI1B	0.036662792	-0.06448363	0.062120816	0.127304889	3192609
X2649640	GFM1	0.047384053	0.132876816	0.000225379	0.002674963	2649640
X2862716	GFM2	0.111335013	0.117030962	0.018530142	0.057475451	2862716
X2942363	GFOD1	0.000205441	0.069931143	0.152816714	0.221372497	2942363
X2558045	GFPT1	0.812548506	0.08867006	0.888581713	0.568304631	2558045
X3895535	GFRA4	0.193181512	-0.029115697	0.34882058	0.357141234	3895535
X3944778	GGA1	0.894901552	-0.086301035	0.270047209	0.310531666	3944778
X3685183	GGA2	0.939243537	-0.048851702	0.879613084	0.566446095	3685183
X3770663	GGA3	0.844491823	-0.009782521	0.059211138	0.123783707	3770663
X2562343	GGCX	0.10989486	0.040894435	0.18585565	0.249527301	2562343
X3137875	GGH	0.869377255	0.161311251	0.046446937	0.106056008	3137875
X3861352	GGN	0.46225359	-0.066580237	0.579338597	0.465149649	3861352
X3719161	GGNBP2	0.223443175	0.231519867	0.563157765	0.45867552	3719161
X2386397	GGPS1	0.331174435	0.128925358	0.350488481	0.358376369	2386397
X3939914	GGT1	0.411831685	0.119976687	0.959695848	0.587223635	3939914
X3955185	GGT5	0.232407216	-0.063076645	0.712063403	0.512565347	3955185
X3742182	GGT6	0.696491999	-0.011471506	0.456316245	0.412346532	3742182
X3903598	GGT7	0.377536819	-0.18830398	0.959090104	0.587223635	3903598
X3757745	GHDC	0.893167529	-0.029344307	0.738091663	0.521640003	3757745
X3255220	GHITM	0.158957111	-0.006163911	0.004759879	0.023125426	3255220
X2705690	GHSR	0.560046443	-0.030246881	0.371510148	0.369554866	2705690
X3064230	GIGYF1	0.055454608	-0.077656113	0.924524222	0.578304826	3064230
X2532510	GIGYF2	0.029915986	0.20033295	0.001681778	0.011225302	2532510
X3031544	GIMAP1	0.238217459	0.065686131	0.071072182	0.138689338	3031544
X3031556	GIMAP2	0.158112101	0.253176805	0.774155063	0.532991532	3031556
X3031573	GIMAP5	0.24652666	0.108596125	0.017783731	0.056029481	3031573
X3079103	GIMAP6	0.574451356	0.21499773	0.053682494	0.116052753	3079103
X3031517	GIMAP7	0.852487404	0.297528264	0.365674102	0.3664526	3031517
X3031466	GIMAP8	0.933775466	0.014411741	0.328640306	0.346023845	3031466
X3880827	GINS1	0.984423049	0.111604385	0.039781259	0.096127682	3880827
X3703112	GINS2	0.057897018	0.012606197	0.001165708	0.008888192	3703112
X3663228	GINS3	0.704750482	0.105811853	0.502427693	0.433374332	3663228
X3095766	GINS4	0.054208043	0.023340626	0.628322986	0.482614368	3095766
X3852743	GIPC1	0.024527278	0.0498887	0.43417524	0.402312565	3852743
X3836401	GIPR	0.767577117	0.047951333	0.359106012	0.362816317	3836401
X3751541	GIT1	0.043937053	-0.082347557	0.005434836	0.025347867	3751541
X3471005	GIT2	0.007250881	0.145650973	0.054689511	0.117386788	3471005
X3504134	GJA3	0.0048054	0.065334262	0.79852141	0.540931683	3504134
X4054405	GJA4	0.726328476	-0.10005024	0.260215211	0.303892661	4054405
X3759335	GJC1	0.142005568	-0.082840403	0.353788639	0.359806311	3759335
X2383915	GJC2	0.705476393	-0.033206975	0.441025518	0.405572469	2383915
X2698693	GK5	0.178354143	0.084713261	0.014686675	0.049025219	2698693
X4015763	GLA	0.000501279	0.107127853	0.224039125	0.278051804	4015763
X2989537	GLCCI1	7.89E-05	0.118801008	4.97E-05	0.000933282	2989537
X3599709	GLCE	0.415120636	-0.131393264	0.62669897	0.482263211	3599709
X3197955	GLDC	0.044709497	0.218355897	0.332707167	0.347960302	3197955
X3190514	GLE1	0.997063487	0.080717315	0.518660722	0.440564589	3190514
X3698919	GLG1	0.043163091	0.013364607	0.019333448	0.059049471	3698919
X2503374	GLI2	0.280144648	-0.018839327	0.773498511	0.532870874	2503374
X3119470	GLI4	0.50886674	-0.09942873	0.234861873	0.285530478	3119470
X3422855	GLIPR1	0.524698508	0.265202904	0.152302772	0.220940057	3422855
X3646118	GLIS2	0.000537329	-0.040298974	0.022938622	0.066618054	3646118
X3197014	GLIS3	0.274948589	0.209198817	0.449912206	0.409674714	3197014
X3197140	GLIS3	0.406584783	0.182819041	0.918759538	0.576451036	3197140
X2422885	GLMN	0.233841547	0.181163392	0.000976821	0.007905686	2422885
X2952679	GLO1	0.160964042	0.102668741	0.012722255	0.044406837	2952679
X3739827	GLOD4	0.215561231	0.09645377	0.235368307	0.285700736	3739827
X2867836	GLRX	0.3607914	0.459646438	0.945271565	0.583335733	2867836
X3271018	GLRX3	8.63E-05	-0.054489326	0.000223391	0.002663524	3271018
X3550077	GLRX5	0.614796101	-0.023564451	0.678675119	0.50124399	3550077
X2520291	GLS	0.090803301	0.095593503	1.70E-05	0.000443019	2520291
X3457891	GLS2	0.000754097	-0.056285396	0.000441957	0.004441064	3457891
X3437500	GLT1D1	0.083288683	-0.3333674	0.77388051	0.532909627	3437500
X3824471	GLT25D1	0.559648538	-0.082360558	0.523743976	0.443000416	3824471
X2676319	GLT8D1	0.002194018	-0.082606377	0.010755837	0.039655436	2676319
X3451246	GLT8D3	0.056718226	0.208065937	0.001414156	0.010058921	3451246
X3470964	GLTP	0.272997139	-0.073112548	0.152888083	0.221372497	3470964
X3837372	GLTSCR1	0.744202102	-0.056668023	0.823591669	0.548924397	3837372
X3837464	GLTSCR2	0.499210314	-0.258671764	0.48096111	0.42377526	3837464
X3298977	GLUD1	0.165473321	0.069880978	0.335071789	0.349265417	3298977
X2447066	GLUL	0.609847581	0.005862251	0.053835601	0.116287028	2447066
X2623611	GLYCTK	0.924659191	0.016023093	0.651812148	0.491520064	2623611
X2835792	GM2A	0.143442736	0.082505566	0.661750396	0.49540701	2835792
X2487478	GMCL1	0.014679794	0.211175992	0.002016455	0.012700965	2487478
X2327603	GMEB1	0.2643281	0.185926546	0.037934804	0.092884833	2327603
X3914021	GMEB2	4.38E-05	-0.056727258	0.074617747	0.143066143	3914021
X3565361	GMFB	0.132216232	0.227145029	0.322959722	0.342773494	3565361
X3861948	GMFG	0.186676633	0.152521491	0.548845183	0.453700159	3861948
X3855868	GMIP	0.17732549	-0.059417684	0.181405306	0.246009031	3855868
X2898597	GMNN	0.662146919	0.132176437	0.16541115	0.232948096	2898597
X2528620	GMPPA	0.377605935	-0.122735968	0.536171164	0.448249816	2528620
X2896545	GMPR	0.303977436	0.420086144	0.789710591	0.538215626	2896545
X3529799	GMPR2	0.757785998	0.113956416	0.027928918	0.076094521	3529799
X2648873	GMPS	0.018763097	0.038573386	0.00662217	0.029190489	2648873
X3816778	GNA11	0.087123379	-0.087528931	0.148208577	0.217493419	3816778
X3035892	GNA12	0.295480455	-0.118570818	0.126798109	0.198223545	3035892
X3767339	GNA13	9.72E-09	-0.003806486	0.006076998	0.02752655	3767339
X3816815	GNA15	0.015887494	-0.233649296	0.007109116	0.030475567	3816815
X2622638	GNAI2	0.316178437	0.022822683	0.470136753	0.418111941	2622638
X2350840	GNAI3	0.212157848	0.314272204	0.565202606	0.459418858	2350840
X3891163	GNAS	0.224575664	0.04793959	0.052484501	0.11454822	3891163
X3939125	GNAZ	0.027448221	-0.143570091	0.07067528	0.138122221	3939125
X2391840	GNB1	0.007644022	0.018274504	0.139481867	0.210200328	2391840
X3015740	GNB2	0.123987744	-0.138780855	0.680606563	0.502036191	3015740
X2891052	GNB2L1	0.064402414	-0.108946726	0.796074388	0.539983075	2891052
X2706938	GNB4	0.035017834	0.272429364	0.003705928	0.019698616	2706938
X3624448	GNB5	0.035070543	0.058881977	0.098866251	0.170530882	3624448
X3205108	GNE	0.120024327	0.092967577	0.006923788	0.03003787	3205108
X3184940	GNG10	0.000537656	-0.003385321	0.054610374	0.117342975	3184940
X3535628	GNG2	0.050924523	-0.265591443	0.147821582	0.217280807	3535628
X2420427	GNG5	0.515854416	-0.032205151	0.531183242	0.446243301	2420427
X3845944	GNG7	0.384683827	0.098487115	0.537603742	0.448593958	3845944
X3866106	GNG8	0.771725945	-0.200509812	0.22275748	0.277415078	3866106
X3761714	GNGT2	0.554887712	0.110267398	0.039851815	0.096208731	3761714
X2948379	GNL1	2.41E-06	0.089659062	0.011146582	0.04048355	2948379
X2407191	GNL2	0.344191836	0.117381007	0.275176085	0.313752354	2407191
X2624074	GNL3	0.300091374	0.054041319	0.952759124	0.585589236	2624074
X3978453	GNL3L	0.048717957	0.052396922	0.762190804	0.529428816	3978453
X2385197	GNPAT	0.992805558	0.115880952	0.044272188	0.10288714	2385197
X2879028	GNPDA1	6.73E-06	0.134455545	0.100383823	0.172036756	2879028
X2767790	GNPDA2	0.572076157	0.178366355	0.000615804	0.005609593	2767790
X3564872	GNPNAT1	0.053700116	0.044153735	3.00E-06	0.000123894	3564872
X3468103	GNPTAB	0.030917254	0.23883226	0.002081581	0.012998379	3468103
X3643813	GNPTG	0.030127226	-0.064114904	7.31E-05	0.001197737	3643813
X2432607	GNRHR2	0.902553822	-0.01949023	0.850852937	0.558082337	2432607
X3460127	GNS	0.027673497	0.057533781	0.005716058	0.026342489	3460127
X3225224	GOLGA1	0.95341726	0.006973074	0.46843025	0.418002021	3225224
X3226431	GOLGA2	0.579969556	0.030358268	0.503029272	0.433621712	3226431
X3467720	GOLGA2L1	0.880909277	0.170651483	0.74641441	0.523986037	3467720
X3479355	GOLGA3	0.000171682	0.01690237	0.082242179	0.152111803	3479355
X2617041	GOLGA4	0.96282915	0.100904448	0.574571945	0.463191688	2617041
X3549033	GOLGA5	0.306047161	0.108404614	0.104176373	0.176042508	3549033
X3095719	GOLGA7	0.750641477	0.283363563	0.353819299	0.359806311	3095719
X3617574	GOLGA8A	0.791341187	-0.073872907	0.353385657	0.359740271	3617574
X3617458	GOLGA8A	0.168656144	0.107116153	0.802253706	0.542303911	3617458
X2691718	GOLGB1	0.016917157	0.057418987	0.000305348	0.00338214	2691718
X2704267	GOLIM4	0.337866143	0.120969677	0.614878643	0.478318589	2704267
X3212848	GOLM1	0.000150842	0.300309684	4.98E-06	0.000178001	3212848
X2852237	GOLPH3	0.307618932	0.199828202	0.293261201	0.325006357	2852237
X2434527	GOLPH3L	0.770825058	0.109668837	0.356294244	0.361004534	2434527
X3407824	GOLT1B	0.827942076	0.275461115	0.807425848	0.543469929	3407824
X2437645	GON4L	0.118852468	0.145697501	0.00057747	0.005367063	2437645
X2971378	GOPC	0.889542404	0.065155017	0.202301295	0.26243445	2971378
X2669888	GORASP1	0.361948011	-0.035932387	0.736344227	0.521178445	2669888
X2515050	GORASP2	0.151372397	0.00990188	0.002178109	0.013426354	2515050
X3716481	GOSR1	0.273104762	0.082121123	0.009362497	0.036213464	3716481
X3724360	GOSR2	0.019100009	0.025933255	0.201643198	0.261842099	3724360
X3302990	GOT1	0.006108645	0.014405975	0.00410024	0.021048466	3302990
X3693837	GOT2	0.426472076	0.156153461	0.160579819	0.228621533	3693837
X3936992	GP1BB	0.773195607	-0.040762558	0.330881962	0.347139939	3936992
X2641479	GP9	0.674775314	0.109142769	0.322548184	0.342523191	2641479
X3120021	GPAA1	0.037950128	-0.101326932	0.05303	0.115152967	3120021
X3306984	GPAM	0.622153733	0.116185156	0.168994373	0.235787161	3306984
X3829174	GPATCH1	0.440795078	0.207573178	0.785339521	0.536194346	3829174
X2456204	GPATCH2	0.983860676	0.163875293	0.859032045	0.560846994	2456204
X2402861	GPATCH3	0.872684802	-0.020627532	0.210368508	0.268433894	2402861
X2438344	GPATCH4	0.233323417	0.220531805	0.263124711	0.305872123	2438344
X3759186	GPATCH8	0.648205127	0.17945925	0.677904602	0.500958899	3759186
X2527655	GPBAR1	0.269891394	-0.028372202	0.56033986	0.457807705	2527655
X2810458	GPBP1	0.472175342	0.069151677	0.161790351	0.229423449	2810458
X2410330	GPBP1L1	0.51436956	0.030697166	0.017883105	0.056247563	2410330
X2535761	GPC1	0.144212148	-0.036572703	0.769267658	0.531739329	2535761
X3063807	GPC2	0.898525461	-0.027815511	0.769070897	0.53165045	3063807
X4022370	GPC4	0.024634857	0.099324314	0.625916489	0.482023976	4022370
X2511432	GPD2	0.28685733	0.181792289	0.006477266	0.028730408	2511432
X2987038	GPER	0.00128276	-0.071519199	0.005594725	0.025967991	2987038
X3540862	GPHN	0.076160688	-0.129818993	0.82270982	0.548674854	3540862
X3829687	GPI	0.000191349	-0.098241538	0.004316261	0.021742309	3829687
X3119432	GPIHBP1	0.343026616	-0.033467358	0.253613799	0.299563379	3119432
X4007815	GPKOW	0.225705114	0.081328286	0.304366833	0.331430567	4007815
X2474681	GPN1	0.990636287	0.129192478	0.148385223	0.217576121	2474681
X2402838	GPN2	0.933693533	-0.062465749	0.074871464	0.143370671	2402838
X3471224	GPN3	0.258166688	0.197589379	0.616712983	0.479028713	3471224
X3191273	GPR107	0.990402963	0.102851454	0.238177893	0.28799038	3191273
X3191338	GPR107	0.129021064	0.010592739	0.309109951	0.334865228	3191338
X3848118	GPR108	0.004977552	-0.017740631	0.270664347	0.310800019	3848118
X2545144	GPR113	0.215384017	0.019123568	0.931470004	0.58014966	2545144
X3662774	GPR114	5.46E-08	-0.329148189	1.43E-10	8.56E-08	3662774
X3094334	GPR124	0.502117885	-0.016644462	0.893968461	0.569854255	3094334
X3581404	GPR132	0.090965202	0.104507179	0.049205911	0.109972783	3581404
X3438061	GPR133	0.590441183	0.065041338	0.719784708	0.515209148	3438061
X3566910	GPR135	0.374410713	-0.001297628	0.83417655	0.552141136	3566910
X2386747	GPR137B	0.046495306	0.05348488	0.469608447	0.418002021	2386747
X3683430	GPR139	0.382375332	-0.075641339	0.414526462	0.39294563	3683430
X3734342	GPR142	0.985730342	-0.043849616	0.507937384	0.435909435	3734342
X3188780	GPR144	0.191648633	-0.035427179	0.131388196	0.203179482	3188780
X2986999	GPR146	9.13E-07	0.007111572	0.000642227	0.005743026	2986999
X2505779	GPR148	0.357708738	-0.055404815	0.699675598	0.508336362	2505779
X2633191	GPR15	2.57E-05	-0.076907724	0.004043691	0.020854273	2633191
X2820884	GPR150	0.36425769	-0.128516968	0.976739363	0.590955414	2820884
X3378851	GPR152	0.158059964	-0.006166304	0.184572011	0.248316957	3378851
X2394608	GPR153	0.000484702	-0.075035973	0.081910071	0.151991351	2394608
X2587790	GPR155	0.125203999	0.181080552	0.16942937	0.236217889	2587790
X2395626	GPR157	0.007536205	-0.010041526	0.046352596	0.105930588	2395626
X2651835	GPR160	0.527695262	0.233096889	0.780372611	0.534590159	2651835
X3120443	GPR172A	0.738226691	-0.072126118	0.492375356	0.429128916	3120443
X3978169	GPR173	0.557300911	0.123305647	0.182332921	0.246709219	3978169
X3982612	GPR174	0.00152148	0.577094365	0.00061788	0.005609593	3982612
X2693937	GPR175	0.348224628	-0.048557191	0.190937999	0.253464275	2693937
X3522644	GPR18	0.172350729	0.444436906	0.187918248	0.251430709	3522644
X3496916	GPR180	0.028358622	0.043346905	0.714684336	0.513066163	3496916
X3445028	GPR19	0.557666479	0.091938781	0.706252489	0.510789546	3445028
X2374414	GPR25	0.016801516	-0.090987306	0.390268963	0.380212021	2374414
X2629345	GPR27	0.465344555	-0.04411917	0.858440843	0.560722143	2629345
X2327045	GPR3	0.209481582	-0.098677991	0.501830699	0.433179007	2327045
X2375038	GPR37L1	0.372384397	-0.097571096	0.385077424	0.377465082	2375038
X3375041	GPR44	0.424519167	-0.039165946	0.46535256	0.416642861	3375041
X2368180	GPR52	0.347717124	-0.087651779	0.499206845	0.43200404	2368180
X2603320	GPR55	0.04614951	0.032604273	0.464550657	0.416277472	2603320
X2921022	GPR6	0.891763185	-0.090358895	0.352520509	0.359295529	2921022
X2350818	GPR61	0.130791544	0.002392115	0.043665418	0.102433078	2350818
X2623413	GPR62	0.350999658	-0.089604168	0.646084726	0.489078977	2623413
X2965653	GPR63	0.572863425	-0.123214012	0.980299597	0.592041685	2965653
X3547375	GPR65	0.084486048	0.241794416	0.109326463	0.181653451	3547375
X2717846	GPR78	0.980979422	-0.079372836	0.731972862	0.519702805	2717846
X3456688	GPR84	0.84575675	0.051570458	0.000991581	0.007970348	3456688
X2348962	GPR88	0.085567659	-0.010199728	0.321186462	0.342008662	2348962
X2888385	GPRIN1	0.721088369	-0.051168447	0.140328978	0.210959955	2888385
X3738490	GPS1	0.156436135	-0.084195774	0.437166207	0.403770034	3738490
X3196691	GPS2	0.202403425	0.092725076	0.266735655	0.308275684	3196691
X3743611	GPS2	0.00027249	-0.0658928	0.278835624	0.316309424	3743611
X2949885	GPSM3	0.137840989	-0.135409345	0.085310506	0.155682047	2949885
X3822805	GPSN2	0.100377176	-0.185564987	0.837733539	0.553548912	3822805
X3120653	GPT	0.561116419	-0.016091058	0.986238643	0.593306227	3120653
X3658980	GPT2	1.04E-06	0.143413679	4.73E-06	0.00017353	3658980
X2674229	GPX1	0.010370145	0.025446391	0.018138361	0.056756932	2674229
X3815538	GPX4	0.000251601	-0.18915955	0.012099066	0.042978506	3815538
X2336439	GPX7	0.729713749	0.047328047	0.573969074	0.463040639	2336439
X3830002	GRAMD1A	0.000465452	-0.277419408	3.07E-06	0.000125792	3830002
X3353640	GRAMD1B	0.107172856	-0.54145587	0.852846865	0.558566422	3353640
X2827057	GRAMD3	0.364265109	0.469419001	0.228358442	0.280854498	2827057
X3949162	GRAMD4	0.626778769	0.108106135	0.743032829	0.522780738	3949162
X3748659	GRAP	0.028386377	-0.092879258	0.290144362	0.323240046	3748659
X3946095	GRAP2	0.372885946	0.155709674	0.596406004	0.471235246	3946095
X3770743	GRB2	0.352984287	0.108356952	0.658030181	0.494092454	3770743
X3168841	GRHPR	0.035743327	-0.060502416	0.119470939	0.191215858	3168841
X3352618	GRIK4	0.018749721	-0.038805272	0.983657176	0.592756387	3352618
X4050485	GRIN1	0.066051285	-0.093759072	0.024184258	0.068963197	4050485
X3837759	GRIN2D	0.10915213	-0.069339763	0.884712945	0.567425895	3837759
X3119945	GRINA	0.132683798	-0.110402128	0.975915109	0.590695882	3119945
X3267036	GRK5	0.591610527	0.11319812	0.023433553	0.067527279	3267036
X2843163	GRK6	0.29869909	-0.035670024	0.037216522	0.091962419	2843163
X3837001	GRLF1	0.937854659	0.072295301	0.236331542	0.286513152	3837001
X2950970	GRM4	0.314987901	0.035399336	0.185135499	0.248817479	2950970
X3385834	GRM5	0.510709843	-0.051777424	0.86788297	0.562939825	3385834
X3722917	GRN	0.049580157	-0.148868583	0.139665395	0.210327315	3722917
X2759404	GRPEL1	0.001129088	0.140369193	0.040333701	0.097003444	2759404
X2835006	GRPEL2	6.83E-06	0.156225577	1.09E-06	6.14E-05	2835006
X3970024	GRPR	0.009249352	0.375800225	0.149411227	0.218137114	3970024
X2326295	GRRP1	0.075638553	0.008004804	0.191513726	0.253857192	2326295
X2772614	GRSF1	0.924852961	0.00176941	0.855596645	0.559755232	2772614
X3837796	GRWD1	0.436682328	-0.066208515	0.248551045	0.295492778	3837796
X3952535	GSC2	0.702543049	-0.043591136	0.940909627	0.582604026	3952535
X3119656	GSDMDC1	0.003631767	-0.088462091	0.204812079	0.264459666	3119656
X3755903	GSDML	0.709653369	0.123945584	0.549164599	0.453753384	3755903
X3686278	GSG1L	0.730758946	-0.028635566	0.565478465	0.459418858	3686278
X3706753	GSG2	0.016521062	-0.019735519	0.002910254	0.016588755	3706753
X3863522	GSK3A	0.087997017	-0.015334253	0.737173682	0.521322852	3863522
X2691014	GSK3B	0.209887733	0.11749791	4.99E-05	0.000933883	2691014
X3187686	GSN	0.036914961	-0.083089014	0.555398512	0.455484288	3187686
X3680610	GSPT1	0.083378684	0.204903701	0.121092204	0.192883633	3680610
X3977646	GSPT2	0.808530087	0.122529281	0.527495182	0.444533857	3977646
X3130161	GSR	0.013432525	0.364325902	0.560888965	0.457917032	3130161
X3903670	GSS	0.622357334	-0.075262172	0.955272684	0.586165326	3903670
X2738314	GSTCD	0.572227616	0.050512619	0.188248343	0.251742783	2738314
X3028977	GSTK1	0.006200236	0.04253232	0.001979209	0.012535848	3028977
X2350981	GSTM1	0.280091946	1.272653563	0.063045224	0.128534732	2350981
X2350922	GSTM1	0.051620495	0.227149689	0.069823537	0.137179639	2350922
X2350952	GSTM1	0.72813701	0.161130523	0.355431708	0.360529793	2350952
X3262509	GSTO1	0.42284761	0.313323061	0.689143812	0.504910855	3262509
X3337168	GSTP1	0.125967086	-0.248593051	0.423305838	0.397281025	3337168
X3955102	GSTT1	0.209490759	-0.213876348	0.176545146	0.242155435	3955102
X3955070	GSTTP1	0.786911308	-0.060763392	0.818630046	0.547279371	3955070
X3545403	GSTZ1	0.41002669	0.079029891	0.699281679	0.508336362	3545403
X3483046	GSX1	0.686743754	-0.040527728	0.972312255	0.589673835	3483046
X2727535	GSX2	0.744422455	-0.018058023	0.281074568	0.317644521	2727535
X2579439	GTDC1	0.791242305	0.075684212	0.865974789	0.562895653	2579439
X3574074	GTF2A1	0.036717619	0.046130989	0.001474858	0.01038134	3574074
X3627042	GTF2A2	0.192527587	0.131247669	0.195416138	0.256532793	3627042
X2421753	GTF2B	0.885195181	0.166444224	0.476199577	0.421245813	2421753
X2638467	GTF2E1	0.875241028	0.218266815	0.531135411	0.446243301	2638467
X3130113	GTF2E2	0.760813473	0.187821838	0.37076329	0.369094445	3130113
X3847782	GTF2F1	0.164172799	0.004318235	0.804240812	0.542776192	3847782
X3488094	GTF2F2	0.901948758	0.082972626	0.462652794	0.415149311	3488094
X3322717	GTF2H1	0.944436784	-0.104506142	0.329720054	0.346786106	3322717
X3435946	GTF2H3	0.132164637	0.220965149	0.025095448	0.070600864	3435946
X2902013	GTF2H4	0.960095766	-0.046269827	0.183043959	0.247156662	2902013
X2933522	GTF2H5	0.86781618	-0.012668799	0.959145254	0.587223635	2933522
X3008376	GTF2I	0.109027477	0.066535199	0.001077495	0.008452746	3008376
X3056656	GTF2IRD2	0.51194122	-0.075137107	0.806129838	0.542878761	3056656
X3482888	GTF3A	0.420022591	-0.021222066	0.647438475	0.489913511	3482888
X3686164	GTF3C1	0.016109574	-0.051619828	0.025427133	0.071303159	3686164
X2545681	GTF3C2	0.094315871	0.003950803	0.014270623	0.048033347	2545681
X2593352	GTF3C3	0.487932796	0.166148846	0.008768558	0.034637772	2593352
X3192525	GTF3C4	0.005164499	0.110611319	0.063598161	0.129015661	3192525
X3192653	GTF3C5	0.456494582	-0.014837022	0.366619592	0.366936888	3192653
X2921346	GTF3C6	0.595768913	0.004869557	0.20970633	0.267895812	2921346
X3945396	GTPBP1	0.568667564	-0.039123368	0.768227243	0.531302748	3945396
X3011977	GTPBP10	0.291022287	0.117763383	0.609081457	0.475802501	3011977
X2954771	GTPBP2	0.388164379	0.031353561	0.320152941	0.341514406	2954771
X3824226	GTPBP3	0.132966829	-0.095340956	0.441569988	0.405613053	3824226
X3231774	GTPBP4	0.407499808	0.267241896	0.412281893	0.392057095	3231774
X3892509	GTPBP5	0.007495888	-0.024718927	0.794308832	0.53967204	3892509
X2636272	GTPBP8	0.202653555	0.078437324	0.006558255	0.028974269	2636272
X3949055	GTSE1	0.672161	0.046266096	0.030280466	0.080149112	3949055
X3456805	GTSF1	0.377855447	0.22641048	0.333275477	0.348177447	3456805
X2748830	GUCY1A3	0.438952543	0.316436051	0.004166898	0.021236863	2748830
X2748923	GUCY1B3	0.034755325	0.315174266	0.000744943	0.006461487	2748923
X3709384	GUCY2D	0.970708828	-0.060072709	0.066868549	0.133271483	3709384
X2725779	GUF1	0.30927248	0.024554152	0.339574123	0.351698843	2725779
X2383859	GUK1	0.01799186	-0.119702556	0.279693792	0.316828534	2383859
X3053691	GUSB	0.373964574	0.076010893	0.190557888	0.253297119	3053691
X2958861	GUSBL2	0.478862545	-0.091619906	0.644141238	0.48829454	2958861
X2647154	GYG1	0.20739101	0.234688601	0.17210446	0.23862488	2647154
X3329099	GYLTL1B	0.719024686	-0.03719909	0.372923563	0.370488221	3329099
X2504328	GYPC	4.97E-07	-0.294199439	6.85E-07	4.45E-05	2504328
X2787902	GYPE	0.17103441	-0.208327022	0.956810712	0.586553764	2787902
X3867538	GYS1	0.914707615	-0.162950542	0.298232066	0.328187547	3867538
X3880191	GZF1	0.013084829	0.171705516	8.19E-05	0.001302186	3880191
X3815005	GZMM	0.821874528	-0.024910458	0.375667472	0.37228382	3815005
X3945006	H1F0	0.042135444	-0.220991684	0.289338374	0.322727255	3945006
X2641794	H1FOO	0.25630966	0.002892297	0.048675016	0.109224535	2641794
X2694675	H1FX	0.28947267	-0.337116787	0.398595481	0.384534597	2694675
X3406179	H2AFJ	0.367636572	-0.019690027	0.550544252	0.454430242	3406179
X3048869	H2AFV	0.750132288	0.078581204	0.762979784	0.529788081	3048869
X3394183	H2AFX	0.865156941	-0.028835417	0.661947805	0.495459662	3394183
X2876479	H2AFY	0.769390001	0.060700418	0.771187921	0.532358807	2876479
X2779486	H2AFZ	0.571394576	0.021852603	0.753135765	0.526091464	2779486
X2946714	H2BFS	0.539115222	-0.039861011	0.164940484	0.232495206	2946714
X3770944	H3F3A	0.861089631	-0.144029463	0.102221466	0.174190713	3770944
X2319225	H6PD	0.161227627	-0.075312808	0.23533861	0.285700736	2319225
X2550339	HAAO	0.127902826	-0.230050261	0.758218651	0.528175277	2550339
X3180957	HABP4	0.166846003	0.416017039	0.508275406	0.436065674	3180957
X2967151	HACE1	0.041322438	0.083189459	0.127611261	0.199135441	2967151
X2664395	HACL1	0.510280662	0.158243418	0.129012214	0.200439145	2664395
X2738723	HADH	2.97E-05	0.072501632	3.18E-05	0.000677306	2738723
X2545092	HADHA	0.852758875	0.066064079	0.825468717	0.549308139	2545092
X2473735	HADHB	0.105505895	0.079358688	0.126891634	0.198329992	2473735
X3676165	HAGH	0.078712879	-0.132780267	0.478810617	0.422548898	3676165
X3643360	HAGHL	1.14E-05	-0.003979376	0.001484623	0.010420079	3643360
X3830306	HAMP	0.321682005	-0.012750736	0.82015873	0.547836501	3830306
X3638188	HAPLN3	0.017456943	0.226556903	0.10014591	0.17179171	3638188
X3855633	HAPLN4	0.659083544	-0.028556933	0.55240748	0.454615729	3855633
X3329404	HARBI1	0.18791019	-0.022610034	0.857966414	0.560600089	3329404
X2878474	HARS	0.006415809	0.091089886	0.003464537	0.018839311	2878474
X2832052	HARS2	0.682792332	0.104239509	0.002833791	0.016232229	2832052
X2515369	HAT1	0.059123637	0.208226549	2.67E-05	0.000610183	2515369
X2883349	HAVCR2	0.726679608	0.229374082	0.522221941	0.442192681	2883349
X2360158	HAX1	0.080405241	0.006942941	0.949946163	0.584646279	2360158
X2878273	HBEGF	0.000144741	0.148685992	0.065671513	0.131574915	2878273
X3584443	HBII-52-24	0.039836027	0.075633005	0.126377162	0.197889114	3584443
X3642654	HBM	0.280377203	-0.063574164	0.103028642	0.17484023	3642654
X3018420	HBP1	0.000762151	0.196949364	0.030315865	0.080209398	3018420
X3642687	HBQ1	0.096406365	-0.119048301	0.039832566	0.096192044	3642687
X2975287	HBS1L	0.968053288	0.070913535	0.623547055	0.481464701	2975287
X2427500	HBXIP	0.009926761	0.086834334	0.048933158	0.10945731	2427500
X3358809	HCCA2	0.003963628	-0.022693481	0.062989724	0.128479642	3358809
X3968664	HCCS	0.042786212	0.195445745	0.088083519	0.1589704	3968664
X4026956	HCFC1	0.004028654	-0.053402352	0.091657562	0.162827337	4026956
X3677356	HCFC1R1	0.012309134	-0.056015917	0.152003176	0.220763956	3677356
X3429406	HCFC2	0.030367739	0.095968583	0.024395283	0.069350399	3429406
X2489372	hCG_1811732	0.021341455	0.019280131	0.020229745	0.061023733	2489372
X2902207	HCG27	0.019623489	0.108128904	0.441537665	0.405613053	2902207
X3881651	HCK	0.424073087	-0.644386247	0.000363612	0.00386815	3881651
X2691668	HCLS1	0.004300018	0.174208972	0.343798377	0.354387363	2691668
X2360818	HCN3	0.478073981	0.03722323	0.783609927	0.535673361	2360818
X2902326	HCP5	0.492521343	0.127116111	0.005425382	0.025332774	2902326
X3830993	HCST	0.558036641	0.016390671	0.202994368	0.263046866	3830993
X2328868	HDAC1	0.960810626	0.295738746	0.675019422	0.499774769	2328868
X3965751	HDAC10	7.22E-08	-0.150698875	0.000190938	0.002359559	3965751
X3965697	HDAC10	0.475143096	-0.168433205	0.014844382	0.049340442	3965697
X2970532	HDAC2	0.95741214	0.032611231	0.856097625	0.559895087	2970532
X2878726	HDAC3	0.789774446	0.008184311	0.572762334	0.462759369	2878726
X2606026	HDAC4	2.11E-05	-0.085061378	0.007529604	0.031583603	2606026
X3758845	HDAC5	0.053010091	-0.105735315	0.128889437	0.200385577	3758845
X3976848	HDAC6	0.055833773	-0.027023782	0.126431916	0.197889114	3976848
X3452743	HDAC7	0.160467551	-0.37528108	0.89544746	0.570230218	3452743
X4012204	HDAC8	0.013979975	0.235862095	0.056579341	0.119986715	4012204
X2991395	HDAC9	0.496825105	0.14037009	0.664768662	0.496602078	2991395
X2972759	HDDC2	0.55855448	0.030829014	0.665828092	0.496961622	2972759
X3639007	HDDC3	0.890283682	0.002787944	0.490554756	0.428259799	3639007
X2438531	HDGF	0.075141114	0.052748932	0.284914501	0.319958471	2438531
X3817546	HDGF2	0.071858894	0.020834185	0.706861948	0.51092828	3817546
X2898096	HDGFL1	0.552025068	-0.015322531	0.154595523	0.222580527	2898096
X3636522	HDGFRP3	0.001178383	-0.310552878	0.008873355	0.034945525	3636522
X3998444	HDHD1A	0.104184419	0.261974106	0.094506651	0.166095138	3998444
X3806689	HDHD2	0.04231598	-0.005585942	0.027500361	0.075454167	3806689
X3221633	HDHD3	0.911859047	-0.023375401	0.674054174	0.499464964	3221633
X2607110	HDLBP	0.013111947	-0.02949209	0.051394053	0.112876634	2607110
X2462511	HEATR1	0.831307581	0.085265872	0.136573385	0.208185266	2462511
X2462456	HEATR1	0.799363496	0.108774573	0.168424481	0.235406129	2462456
X3659888	HEATR3	2.44E-05	0.017994655	0.000200386	0.002441502	3659888
X3765059	HEATR6	0.661832013	0.274181838	0.576806243	0.464167879	3765059
X2927722	HEBP2	0.094549709	-1.000119958	0.498306212	0.431860596	2927722
X2927993	HECA	0.448564213	0.114199667	0.059486687	0.124126811	2927993
X3559570	HECTD1	0.367952411	0.119870014	0.093445013	0.165046721	3559570
X2409970	HECTD3	0.003177849	-0.001500429	0.001369266	0.009858894	2409970
X2692909	HEG1	0.808474258	0.096146552	0.242640431	0.29117955	2692909
X2776026	HEL308	0.868263394	0.09660228	0.07962245	0.149105521	2776026
X3420497	HELB	0.006923099	0.244077438	0.009630909	0.036867625	3420497
X3258910	HELLS	0.003664614	0.096790739	0.002538418	0.014961402	3258910
X3768015	HELZ	0.052296764	-0.079011483	0.742569026	0.522643046	3768015
X2622859	HEMK1	0.054330541	-0.022948558	0.102131311	0.174113183	2622859
X3628650	HERC1	0.737764764	-0.030566679	0.037306114	0.092047454	3628650
X3614901	HERC2	0.000304693	-0.038954453	0.014168625	0.047840882	3614901
X2735459	HERC3	0.290093044	0.170240078	0.323821125	0.343173941	2735459
X3292448	HERC4	0.182915093	0.136549788	0.025059229	0.070598622	3292448
X2735409	HERC5	0.977617305	0.103959901	0.992436745	0.594603651	2735409
X2735362	HERC6	0.878630199	0.277984653	0.505838007	0.43521954	2735362
X3662387	HERPUD1	0.637440696	0.055794535	0.287449894	0.321598015	3662387
X3045739	HERPUD2	0.83649743	0.142385881	0.14278475	0.212917472	3045739
X2658595	HES1	0.000164443	-0.153455062	0.00016051	0.002080365	2658595
X4054690	HES4	0.001281655	-0.005910806	0.118040659	0.189849219	4054690
X3744127	HES7	0.696356678	0.004694398	0.417800734	0.39438796	3744127
X3632152	HEXA	0.080552961	0.004129353	0.021983394	0.064395511	3632152
X2815791	HEXB	0.035489417	0.062592212	0.04821447	0.108628731	2815791
X3738842	HEXDC	0.739183321	0.045257199	0.791341928	0.53859482	3738842
X3723348	HEXIM1	0.018316258	0.079086694	0.075928351	0.144654227	3723348
X3723355	HEXIM2	0.1257498	-0.016506822	0.268644965	0.309631188	3723355
X3141755	HEY1	0.014101373	0.138845774	0.003598	0.019337881	3141755
X2407985	HEYL	0.228092892	-0.03585678	0.54481259	0.451578853	2407985
X3738138	HGS	0.312476075	-0.072555848	0.380625563	0.374853909	3738138
X3096575	HGSNAT	0.043034581	-0.035887645	0.213478726	0.270887318	3096575
X2378369	HHAT	0.256055242	-0.063616737	0.083862146	0.154048398	2378369
X2670874	HHATL	0.850403081	-0.02288582	0.215413817	0.272155144	2670874
X3258221	HHEX	0.861300025	-0.153585361	0.796866243	0.540185868	3258221
X2457496	HHIPL2	0.45519384	-0.049604488	0.703375188	0.509480824	2457496
X2341645	HHLA3	0.928905481	-0.08717128	0.934690907	0.580656108	2341645
X2348757	HIAT1	0.450169052	0.075284805	0.10855796	0.180845512	2348757
X3180263	HIATL1	0.04425653	0.12388221	0.001502097	0.010486094	3180263
X3043165	HIBADH	0.166033042	0.12324314	0.262362581	0.305517296	3043165
X2592005	HIBCH	0.00411499	0.081157279	0.008445936	0.033860789	2592005
X3706113	HIC1	0.304671803	-0.255596222	0.070177827	0.137552178	3706113
X3938113	HIC2	0.983874434	-0.080317438	0.529722854	0.445429057	3938113
X3539070	HIF1A	0.341665804	0.082771351	0.813498826	0.545298259	3539070
X3260666	HIF1AN	0.077812602	0.159193395	0.00416408	0.021236378	3260666
X3022814	HIG2	1.23E-06	-0.430892662	0.000299964	0.003336727	3022814
X2842561	HIGD2A	0.995177017	-0.02088667	0.768404887	0.531356631	2842561
X2874686	HINT1	0.292936621	0.034542985	0.904926413	0.573037474	2874686
X3204928	HINT2	0.589460868	-0.071273107	0.182485788	0.246781496	3204928
X2924604	HINT3	0.033112493	0.177729938	0.034553159	0.087650177	2924604
X3057370	HIP1	0.214091496	-0.077585205	0.160777647	0.228661847	3057370
X3435548	HIP1R	0.323169996	0.179326489	0.425112693	0.398120008	3435548
X2352758	HIPK1	0.926334322	-0.030187801	0.696205857	0.507130709	2352758
X3075778	HIPK2	0.765092692	-0.129598985	0.060847142	0.125954438	3075778
X3325907	HIPK3	0.018264516	0.083188849	0.000640253	0.005731953	3325907
X3952637	HIRA	0.549541934	0.073442656	0.035049513	0.088563541	3952637
X3687342	HIRIP3	0.736144104	0.24967579	0.169761379	0.236454676	3687342
X2822407	HISPPD1	0.275082217	0.13238963	0.837157862	0.553349123	2822407
X3621276	HISPPD2A	0.178919989	-0.018168056	0.495652073	0.430685024	3621276
X2946194	HIST1H1A	0.546311648	0.743761769	0.368206431	0.367742348	2946194
X2947073	HIST1H1B	0.484839319	-0.210901075	0.315659197	0.338713257	2947073
X2946232	HIST1H1C	0.013751951	-0.211795008	0.000990271	0.007970348	2946232
X2946353	HIST1H1D	0.014067543	-0.171209432	0.000117848	0.001673865	2946353
X2899171	HIST1H1E	0.090532957	-0.116840759	0.008019566	0.032947581	2899171
X2946050	HIST1H2AA	0.342145141	-0.093861991	0.295173858	0.326388236	2946050
X2946219	HIST1H2AB	0.889800649	0.073091614	0.391716729	0.380748093	2946219
X2899223	HIST1H2AB	0.935574445	-0.058487416	0.653334031	0.492215793	2899223
X2899152	HIST1H2AC	0.000146622	0.081176091	0.005871679	0.026901202	2899152
X2946324	HIST1H2AD	0.018031757	-0.027140565	0.00050795	0.004957272	2946324
X2947063	HIST1H2AG	0.608851127	-0.170823407	0.010035518	0.037767563	2947063
X2900091	HIST1H2AG	0.208332079	-0.012868932	0.22258862	0.277355196	2900091
X2947100	HIST1H2AG	0.180522949	-0.039854522	0.455250759	0.411869709	2947100
X2899756	HIST1H2AG	0.55461264	-0.065513036	0.64368917	0.488118508	2899756
X2899772	HIST1H2AH	0.716468646	-0.182083941	0.057542877	0.12137984	2899772
X2946225	HIST1H2BB	0.610451545	0.014006063	0.008192725	0.033342779	2946225
X2900116	HIST1H2BC	0.194831102	-0.023851188	0.001499356	0.010476336	2900116
X2946268	HIST1H2BC	0.053931304	-0.142294243	0.336051846	0.349859263	2946268
X2946345	HIST1H2BC	0.324925731	-0.088775803	0.455976936	0.412242422	2946345
X2899176	HIST1H2BD	0.761584146	-0.146214802	0.558045064	0.4567057	2899176
X2946681	HIST1H2BJ	0.619495397	-0.273945596	0.79004799	0.538303897	2946681
X2900059	HIST1H2BM	0.202205658	0.066128902	0.035300115	0.088908661	2900059
X2946364	HIST1H2BN	1.30E-07	0.065116253	1.03E-05	0.000303908	2946364
X2899102	HIST1H2BN	0.197904256	-0.055518377	0.000190307	0.00235924	2899102
X2946215	HIST1H2BN	0.00937004	-0.078954734	0.000750863	0.006498377	2946215
X2947095	HIST1H2BN	0.032524426	0.05205994	0.003700543	0.019683413	2947095
X2900051	HIST1H2BN	0.091437608	-0.460836113	0.010029839	0.037764415	2900051
X2899090	HIST1H2BN	0.714873027	-0.145088037	0.012318271	0.043351629	2899090
X2947077	HIST1H2BN	0.076012743	-0.116217991	0.021121105	0.06286143	2947077
X2900074	HIST1H2BN	0.224609941	0.013108453	0.029284894	0.078522702	2900074
X2946369	HIST1H2BN	0.853059692	0.056131074	0.887931692	0.568183387	2946369
X2899243	HIST1H4A	5.16E-06	0.385002616	1.93E-06	9.09E-05	2899243
X2899146	HIST1H4A	3.12E-09	0.316699256	5.50E-06	0.000191919	2899146
X2946319	HIST1H4A	1.25E-06	0.261213146	2.81E-05	0.000632652	2946319
X2946208	HIST1H4A	1.28E-06	0.240466936	3.80E-05	0.000775847	2946208
X2899095	HIST1H4A	0.000197664	0.245021498	0.000430908	0.004375146	2899095
X2946383	HIST1H4A	0.000883459	0.082711037	0.015879978	0.051681129	2946383
X2899216	HIST1H4A	0.283442555	0.081260897	0.026461852	0.073405449	2899216
X2947081	HIST1H4A	0.326702245	0.074540222	0.125232964	0.196644069	2947081
X3445643	HIST1H4A	0.438514461	0.028815144	0.338997948	0.351424996	3445643
X2899768	HIST1H4A	0.530402797	0.02433874	0.435501483	0.403106563	2899768
X2434129	HIST2H2AB	8.27E-05	0.005008645	0.00244642	0.014595678	2434129
X2434031	HIST2H2BA	0.652880078	0.096946186	0.175891415	0.241598735	2434031
X2434124	HIST2H2BE	0.774385253	0.112299334	0.71277616	0.512645203	2434124
X2459616	HIST3H2A	0.019679891	0.008099358	0.014674243	0.049004699	2459616
X2384268	HIST3H2BB	0.009959213	-0.182376088	0.012245618	0.043266055	2384268
X2895159	HIVEP1	0.173616358	0.058933174	0.305184609	0.332135534	2895159
X2977265	HIVEP2	0.804053011	-0.099251208	0.070752289	0.138238074	2977265
X2408681	HIVEP3	8.33E-08	-0.12014648	1.14E-05	0.000330975	2408681
X2604254	HJURP	0.049928859	0.161995085	0.000153556	0.002022624	2604254
X3250278	HK1	0.883692425	0.150880905	0.046434539	0.106056008	3250278
X2489545	HK2	1.87E-10	-0.095142058	1.56E-06	7.73E-05	2489545
X2888485	HK3	0.933308569	0.049363494	0.277359909	0.315412169	2888485
X3831831	HKR1	0.796860259	-0.01942913	0.866171799	0.562895653	3831831
X2902348	HLA-B	0.644808759	0.085871202	0.644523908	0.488500096	2902348
X2563785	HLA-C	0.016439896	0.905702601	0.014447623	0.04847627	2563785
X2950277	HLA-DMA	0.070735145	-0.031770214	0.021145094	0.062908816	2950277
X2950263	HLA-DMB	0.025141728	0.20892138	0.0015917	0.010839885	2950263
X2950307	HLA-DOA	0.982852949	-0.062173671	0.903925141	0.572822088	2950307
X2950145	HLA-DOB	0.007605247	-0.35030164	0.035955513	0.089862771	2950145
X2950329	HLA-DPA1	0.683281028	-0.175353808	0.089663831	0.160251088	2950329
X2903401	HLA-DPB1	0.727776677	-0.147543231	0.210003304	0.268187317	2903401
X2903219	HLA-DQA1	0.265141941	0.872521131	0.144337959	0.214167818	2903219
X2903258	HLA-DQA1	0.905360377	0.179223236	0.194144308	0.255530954	2903258
X4048241	HLA-DQB1	0.455006384	-1.38983289	0.302837067	0.330688359	4048241
X4048265	HLA-DQB1	0.461981007	-1.470901448	0.345952065	0.355762904	4048265
X2903189	HLA-DRA	0.838395249	-0.020020413	0.28772477	0.321750449	2903189
X2901620	HLA-E	0.278051092	0.049352313	0.023656216	0.067967977	2901620
X2900974	HLA-F	0.88886927	0.067881181	0.000394515	0.004123759	2900974
X3931112	HLCS	0.149571326	0.04950971	0.680687945	0.502036191	3931112
X2700197	HLTF	0.06542	0.131898773	0.025739404	0.071968383	2700197
X3881282	HM13	0.027223481	-0.134958878	0.325650189	0.34425092	3881282
X3091848	HMBOX1	0.024777996	0.093654687	0.052696451	0.114684167	3091848
X3351841	HMBS	0.819623138	0.021983388	0.746801331	0.524021913	3351841
X3602873	HMG20A	0.500195095	0.060028359	0.061315367	0.126535661	3602873
X3817040	HMG20B	0.389830315	0.00775364	0.257105689	0.301707155	3817040
X3944046	HMG2L1	0.094424956	0.055684441	0.033751336	0.086261632	3944046
X2904000	HMGA1	0.223763315	-0.103841734	0.031415875	0.082299903	2904000
X2793951	HMGB2	0.009387895	0.127853703	0.004986873	0.023974208	2793951
X3994915	HMGB3	0.20438449	0.102748113	0.16348123	0.231159521	3994915
X2401609	HMGCL	0.317385727	-0.114170356	0.034483532	0.087530506	2401609
X2815965	HMGCR	0.019758465	0.184404984	0.0287438	0.077529145	2815965
X2855501	HMGCS1	0.000913581	0.181864936	0.001176174	0.008956548	2855501
X3932270	HMGN1	0.419412576	-0.024181848	0.434011701	0.402235896	3932270
X2961929	HMGN3	0.018747713	0.118604703	0.014099101	0.04773824	2961929
X2899506	HMGN4	0.180601264	0.19070328	0.769675273	0.531832508	2899506
X3815493	HMHA1	0.731336534	-0.166987468	0.715295254	0.513268468	3815493
X2833623	HMHB1	0.35138938	0.032641599	0.597499845	0.47179813	2833623
X2838656	HMMR	0.832673182	0.094895336	0.429414423	0.4003902	2838656
X3944129	HMOX1	0.422231204	-0.27810082	0.800515677	0.541858975	3944129
X3646199	HMOX2	0.03934836	-0.034641946	0.888607381	0.568304631	3646199
X4054238	HMX1	0.300304925	-0.035871073	0.199799501	0.260271489	4054238
X3770606	HN1	0.809670846	0.049448363	0.966162403	0.588584841	3770606
X3754797	HNF1B	0.140950043	0.503551655	0.226262667	0.27972165	3754797
X3103818	HNF4G	0.724836172	-0.061798993	0.397324738	0.383777546	3103818
X2877141	HNRNPA0	0.486419482	0.117859473	0.389644021	0.379890639	2877141
X3416483	HNRNPA1	0.126439756	0.061531365	0.278459812	0.316190532	3416483
X3042421	HNRNPA2B1	0.554113157	0.111807707	0.008665502	0.034440039	3042421
X3904527	HNRNPA3P2	0.374770343	-0.015821053	0.573966404	0.463040639	3904527
X2843619	HNRNPAB	0.075528333	0.131003763	0.864157435	0.562195682	2843619
X2775463	HNRNPD	0.088997859	0.193574486	0.062749652	0.128124025	2775463
X3286286	HNRNPF	0.490434789	0.017871442	0.443799142	0.406475579	3286286
X2890148	HNRNPH1	0.0607352	0.182998231	6.91E-05	0.001160803	2890148
X3984779	HNRNPH2	0.035673111	0.193796226	0.392481628	0.381034711	3984779
X3249738	HNRNPH3	0.299725512	0.313907934	0.348722728	0.357141234	3249738
X3212294	HNRNPK	0.680060001	0.080343441	0.298726525	0.328352585	3212294
X3861617	HNRNPL	0.295365782	0.044880323	0.483248951	0.424960588	3861617
X3819543	HNRNPM	0.010155187	0.375884267	0.090300284	0.161203844	3819543
X2401275	HNRNPR	0.78600222	0.153418808	0.246925629	0.294148566	2401275
X2464499	HNRNPU	0.471464408	0.164117693	0.003716864	0.019742505	2464499
X3834089	HNRNPUL1	0.605105184	8.44E-05	0.699523509	0.508336362	3834089
X2775562	HNRPDL	0.289150276	0.059429459	0.993416536	0.594916418	2775562
X2548871	HNRPLL	4.25E-09	-0.029785167	1.61E-11	1.57E-08	2548871
X2864237	HOMER1	0.003803579	-0.129360257	0.0313112	0.082069473	2864237
X3855358	HOMER3	0.313821721	0.008915587	0.036357166	0.090485176	3855358
X3557268	HOMEZ	0.000320608	-0.045289621	5.74E-05	0.001026532	3557268
X2338625	HOOK1	0.586737207	0.213571215	0.628410387	0.48263396	2338625
X3851720	HOOK2	0.043220364	0.003601351	0.148710498	0.21764381	3851720
X3096368	HOOK3	0.046882004	0.368111759	0.03159744	0.082569944	3096368
X3761291	HOXB2	0.249091734	0.143490682	0.887557806	0.568151268	3761291
X3761313	HOXB3	0.061075827	0.127719143	0.550940124	0.454499844	3761313
X3761348	HOXB4	0.716267954	0.066780513	0.863547951	0.56206898	3761348
X2516967	HOXD1	0.011634585	-0.0991593	0.09914937	0.170746776	2516967
X2400322	HP1BP3	0.979299033	0.013122019	0.013689546	0.046696221	2400322
X2329131	HPCA	0.633659703	-0.059390045	0.674579985	0.499734111	2329131
X7385611	HPCAL1	1.06E-08	0.165450418	0.001296557	0.009568003	7385611
X2334314	HPDL	0.005680941	-0.060414096	0.001809076	0.011843624	2334314
X3991698	HPRT1	0.13780011	0.236065246	0.945088986	0.583335733	3991698
X3302805	HPS1	0.468828529	-0.075705342	0.412713433	0.392213732	3302805
X2647216	HPS3	0.43868099	0.072275679	0.418523809	0.394528655	2647216
X3955815	HPS4	4.96E-05	0.079280601	3.61E-05	0.000745661	3955815
X3365360	HPS5	0.001186075	0.125074764	0.008979017	0.035237072	3365360
X3261419	HPS6	0.606893164	-0.027630269	0.264179348	0.306776265	3261419
X3127278	HR	0.614029124	-0.030937523	0.030639798	0.080798534	3127278
X3358090	HRAS	0.615117259	-0.083759547	0.386341555	0.377867339	3358090
X3376512	HRASLS2	0.752164037	-0.031552899	0.023898886	0.068410907	3376512
X3376529	HRASLS3	0.713552237	-0.229509263	0.879128259	0.566406353	3376529
X2530599	HRB	0.271147479	-0.036880583	0.629023907	0.482962452	2530599
X3015603	HRBL	0.000393478	-0.041445385	0.002352417	0.014208789	3015603
X3912936	HRH3	0.41451423	-0.084959779	0.204507582	0.264285305	3912936
X3473378	HRK	0.881217302	-0.117281377	0.033938505	0.086456626	3473378
X3145980	HRSP12	0.331049858	0.274013922	0.578070774	0.464657998	3145980
X2542990	HS1BP3	2.68E-05	0.009181967	0.04181302	0.09937433	2542990
X2345196	HS2ST1	0.05312475	0.111043745	0.00428722	0.021637953	2345196
X2760869	HS3ST1	0.444758152	0.0683414	0.908892531	0.573551144	2760869
X3652749	HS3ST2	0.166032996	-0.062800175	0.289214413	0.322727255	3652749
X3711262	HS3ST3B1	0.994147583	0.366490301	0.072296958	0.140132509	3711262
X3653786	HS3ST4	0.487451706	-0.053553401	0.967874661	0.589075688	3653786
X3671448	HSBP1	0.574511946	0.19007095	0.333862718	0.348510792	3671448
X3941623	HSCB	0.691452684	0.072008056	0.614111726	0.477925077	3941623
X4009288	HSD17B10	0.404413906	0.039586375	0.385830092	0.377680622	4009288
X2777070	HSD17B11	0.290201131	0.144688	0.531547081	0.446254836	2777070
X3328069	HSD17B12	0.000858585	0.203882813	0.00527314	0.024860093	3328069
X3867443	HSD17B14	2.99E-08	-0.175556019	0.00674339	0.029491429	3867443
X2825733	HSD17B4	0.018179713	0.014018598	5.19E-05	0.000946607	2825733
X2903488	HSD17B8	0.33030296	-0.184668394	0.352534079	0.359295529	2903488
X3702352	HSDL1	0.027883907	0.048417376	0.102835874	0.174703203	3702352
X3185205	HSDL2	0.999235892	-0.024211916	0.535045593	0.44783257	3185205
X3120358	HSF1	0.14434792	-0.104287667	0.046535681	0.106134329	3120358
X2923819	HSF2	0.28964814	0.142481195	0.384471993	0.37715433	2923819
X3665230	HSF4	0.362295511	-0.092411302	0.076196302	0.144846213	3665230
X3823583	HSH2D	0.784651653	-0.023681908	0.523821473	0.443017911	3823583
X3400384	HSN2	0.001016894	-0.192072636	0.063131217	0.128596308	3400384
X3580179	HSP90AA1	0.76626441	0.131915046	0.128995344	0.200439145	3580179
X2908474	HSP90AB1	0.00200363	0.019997017	0.14133	0.211770752	2908474
X3429312	HSP90B1	0.002699398	0.088764499	0.008259317	0.033480601	3429312
X3611049	HSP90B1	0.978717674	0.170700331	0.862404765	0.561758465	3611049
X3236395	HSPA14	0.128132196	0.127727938	0.469234997	0.418002021	3236395
X2902707	HSPA1A	1.11E-07	-0.053574663	2.24E-05	0.000545074	2902707
X2902725	HSPA1A	2.40E-08	-0.204933668	0.001206257	0.009138843	2902725
X2828856	HSPA4	0.700690994	0.189906101	0.141479051	0.211919233	2828856
X2742935	HSPA4L	0.592381334	-0.059102002	0.45108092	0.41009887	2742935
X3225398	HSPA5	0.038111482	0.013880022	0.320463581	0.341590255	3225398
X2363784	HSPA6	1.28E-06	0.099374713	0.030579764	0.080667503	2363784
X3395416	HSPA8	8.61E-07	0.061689704	6.69E-06	0.000218401	3395416
X2877508	HSPA9	0.506415434	0.005767034	0.681327408	0.502203981	2877508
X3009399	HSPB1	0.155899618	-0.306438128	0.876721076	0.565930918	3009399
X3859946	HSPB6	0.487666357	-0.024824699	0.214324336	0.271482466	3859946
X2692136	HSPBAP1	0.33921367	0.025648023	0.064787007	0.130508539	2692136
X3871302	HSPBP1	0.722902719	-0.00922292	0.461350166	0.414582448	3871302
X3701779	HSPC105	0.189251031	0.100714726	0.197576603	0.258541961	3701779
X2888284	HSPC111	0.944854674	0.102071368	0.489254861	0.427526557	2888284
X3376867	HSPC152	0.077546328	0.074190833	0.619014708	0.479860573	3376867
X2324616	HSPC157	0.896009913	-0.051837272	0.41597567	0.393363	2324616
X2485406	HSPC159	0.532961672	0.028643345	0.001845985	0.012035549	2485406
X2521479	HSPE1	0.535176414	0.115369985	0.760810047	0.529067567	2521479
X2400793	HSPG2	0.28233507	-0.106043762	0.433071451	0.401898466	2400793
X3508330	HSPH1	0.303511195	0.182942516	0.06288778	0.128338847	3508330
X3335517	HTATIP	0.002209018	0.033380598	0.645095782	0.488662426	3335517
X3323413	HTATIP2	0.718792012	0.081847258	0.183274598	0.247296796	3323413
X3953033	HTF9C	0.613285656	-0.089555098	0.685418193	0.503774707	3953033
X2323790	HTR6	0.604163096	-0.074382944	0.061988132	0.127068221	2323790
X3268333	HTRA1	0.047569422	-0.137456627	0.50104839	0.432817824	3268333
X2489411	HTRA2	0.498983001	-0.131920515	0.740787505	0.522332079	2489411
X2715820	HTT	0.097577858	-0.012551158	0.023319735	0.067348627	2715820
X3049840	HUS1	0.149195879	0.074751197	0.339647214	0.351698843	3049840
X4009315	HUWE1	0.193578578	-0.114912302	0.326132856	0.344513135	4009315
X3471327	HVCN1	0.009357925	0.084315254	0.507738146	0.43589249	3471327
X2675171	HYAL2	0.010821261	-0.069674191	0.000503578	0.004926945	2675171
X2675120	HYAL3	0.93191471	0.007259356	0.554750124	0.455299316	2675120
X2977621	HYMAI	0.403593252	-0.075410256	0.412445434	0.392116975	2977621
X3394123	HYOU1	1.17E-07	-0.100815681	0.00058603	0.005427214	3394123
X3591674	HYPK	0.391211741	0.005856761	0.02221385	0.064972952	3591674
X3214668	IARS	0.000203888	0.052573879	0.00056836	0.005295009	3214668
X2380991	IARS2	0.865752264	0.073228902	0.925418678	0.578460206	2380991
X2962525	IBTK	0.291281161	0.066931884	0.036461258	0.090604051	2962525
X3820443	ICAM1	0.410130641	-0.203077872	0.041782188	0.099361622	3820443
X3766621	ICAM2	0.279379783	-0.361955055	0.510548108	0.437101763	3766621
X3850261	ICAM3	0.002413244	-0.134277706	5.23E-05	0.000950618	3850261
X3820458	ICAM4	0.867154547	-0.166791656	0.128323358	0.199926583	3820458
X3820469	ICAM5	0.767861648	-0.167590306	0.656869553	0.493553657	3820469
X2957499	ICK	0.084541238	0.050158814	0.004455148	0.022071219	2957499
X2394588	ICMT	0.034543327	0.023612956	0.266955737	0.308347236	2394588
X3934407	ICOSLG	0.001781608	-0.094675888	0.001226581	0.009196698	3934407
X3734575	ICT1	0.016920227	0.099449897	0.001911987	0.012311463	3734575
X2468622	ID2	0.964317941	-0.132029046	0.045370509	0.104362113	2468622
X2401493	ID3	0.05343746	-0.204390779	8.42E-05	0.001318663	2401493
X3300350	IDE	0.000240449	0.03742247	0.104010475	0.175893935	3300350
X2597010	IDH1	0.004479342	0.340359435	0.2791927	0.316527025	2597010
X3638760	IDH2	0.054573915	-0.092987583	0.000107716	0.001583375	3638760
X3603199	IDH3A	0.236208184	0.20395223	0.217828522	0.274303769	3603199
X3895075	IDH3B	0.350627817	0.126796387	0.882692084	0.567095152	3895075
X4026722	IDH3G	0.6631127	-0.064604475	0.120354599	0.192156883	4026722
X3273601	IDI1	0.027629271	0.163172705	0.044729792	0.103376233	3273601
X2714407	IDUA	0.001393662	-0.101578531	0.007811315	0.032416511	2714407
X3822216	IER2	5.72E-06	-0.088118341	0.000463247	0.004601632	3822216
X2948630	IER3	0.004029298	-0.261841887	0.002312377	0.014027057	2948630
X3806711	IER3IP1	0.594184275	0.058632496	0.383336938	0.376752706	3806711
X2370355	IER5	0.797952346	-0.151423082	0.106517887	0.178453181	2370355
X3226883	IER5L	0.001084427	-0.024964772	0.008110916	0.033130875	3226883
X3441986	IFFO	0.182878027	-0.007293594	0.019941678	0.060411841	3441986
X2362394	IFI16	0.067745719	0.115187103	0.13207416	0.203815621	2362394
X3549575	IFI27	0.114426279	0.533040185	0.342181157	0.353222222	3549575
X3824874	IFI30	0.000208524	0.136175794	0.015484619	0.050790201	3824874
X3722338	IFI35	0.008644712	-0.033691338	0.01419084	0.047861816	3722338
X2343511	IFI44	0.400533635	0.212062342	0.397468408	0.383868768	2343511
X2343473	IFI44L	0.082881059	0.215469612	0.20185294	0.261989969	2343473
X2403261	IFI6	0.69951039	0.222382826	0.532720998	0.446804803	2403261
X2584207	IFIH1	0.045999947	0.182513353	0.031552067	0.082479015	2584207
X3257246	IFIT1	0.25280205	0.44582538	0.210684182	0.268704787	3257246
X3257192	IFIT2	9.83E-05	0.183080502	1.35E-06	6.94E-05	3257192
X3257204	IFIT3	0.014548459	0.125746866	0.051794529	0.113513327	3257204
X3257268	IFIT5	0.323658716	0.149297561	0.134424387	0.205975005	3257268
X3315675	IFITM1	0.024465177	-0.003023208	0.461471166	0.414582448	3315675
X3164809	IFNA8	0.200251559	-0.039624306	0.54262655	0.450757675	3164809
X3918574	IFNAR1	0.095674242	0.181544496	0.210877924	0.268769	3918574
X3918447	IFNAR2	0.000220015	0.063998065	0.001917219	0.012324796	3918447
X2976113	IFNGR1	0.323298197	-0.158121775	0.017705763	0.055828949	2976113
X3918635	IFNGR2	7.42E-07	-0.014234596	4.19E-05	0.000831353	3918635
X3019519	IFRD1	0.003130828	0.030330622	0.204646955	0.264316173	3019519
X2675088	IFRD2	0.12836266	-0.052635021	0.097215726	0.168758511	2675088
X2446198	IFRG15	0.014671213	0.117591581	0.000858076	0.007179246	2446198
X2446240	IFRG15	0.136350124	0.182467359	0.905962028	0.573223516	2446240
X2641667	IFT122	0.062883126	-0.068933459	0.732468732	0.519898308	2641667
X3676002	IFT140	0.239019025	-0.09295529	0.34946912	0.357573852	3676002
X2545869	IFT172	0.157971926	-0.033896878	0.188676534	0.252099227	2545869
X3750595	IFT20	0.302472669	0.031213474	0.442413824	0.405812604	3750595
X3886179	IFT52	0.373595466	0.033973296	0.442334695	0.405812604	3886179
X2703133	IFT80	0.115248222	0.093942832	0.000248825	0.002857547	2703133
X3480411	IFT88	0.439680291	0.167088536	0.97536949	0.590507233	3480411
X3980455	IGBP1	0.172090771	0.088112006	0.453127436	0.410761593	3980455
X3468345	IGF1	0.000222196	0.210492816	0.012518542	0.043872528	3468345
X3725517	IGF2BP1	0.41712221	-0.308149169	0.871610789	0.564360773	3725517
X3041409	IGF2BP3	0.132498212	-0.011775414	0.214772978	0.271609545	3041409
X2934308	IGF2R	0.0324101	0.137817898	0.42433359	0.397697622	2934308
X3676156	IGFALS	0.122856862	0.00785476	0.011702978	0.042004094	3676156
X2527253	IGFBP2	0.382150768	-0.083289567	0.889865668	0.568732846	2527253
X3721010	IGFBP4	0.039347841	-0.191510549	0.003264798	0.01806817	3721010
X3415744	IGFBP6	0.897752671	-0.046647284	0.015813881	0.05157364	3415744
X3337835	IGHMBP2	0.830161734	0.01929247	0.358269183	0.362517934	3337835
X2772566	IGJ	6.38E-07	0.323871115	0.000322574	0.003527834	2772566
X3938384	IGL@	0.106102347	0.215539814	0.898791246	0.571140325	3938384
X3954746	IGLL1	0.268910412	-0.029070014	0.006619324	0.029190489	3954746
X3938750	IGLV6-57	0.06388907	0.704208981	0.60697461	0.475073594	3938750
X2353749	IGSF2	0.795660024	0.342668329	0.071818885	0.139539184	2353749
X2429914	IGSF3	0.076720842	-0.235676098	0.10935185	0.181656925	2429914
X2439975	IGSF8	0.044795393	-0.038185487	0.598647076	0.472335926	2439975
X2439861	IGSF9	0.362795589	-0.039666491	0.227699589	0.280414508	2439861
X2674673	IHPK1	0.792644323	-0.080887084	0.296768318	0.32737492	2674673
X2673684	IHPK2	0.007101197	0.056626934	0.000723001	0.006341703	2673684
X2831932	IK	0.365833363	0.270167084	0.161182488	0.228894481	2831932
X3219547	IKBKAP	0.337088623	0.14387543	0.297449547	0.32788169	3219547
X3096092	IKBKB	0.489916584	-0.020541985	0.001889242	0.01222558	3096092
X2376799	IKBKE	0.000864547	0.092685102	0.346377677	0.355984095	2376799
X3996551	IKBKG	0.007546963	-0.154554937	0.009063437	0.035443506	3996551
X3467315	IKIP	0.813256573	0.045754396	0.179906334	0.24491329	3467315
X3001479	IKZF1	0.00094859	-0.179459893	0.035290057	0.088908661	3001479
X2597867	IKZF2	0.039468667	0.130970996	0.909733205	0.573701647	2597867
X3755862	IKZF3	0.011086918	0.196939914	7.47E-06	0.000236877	3755862
X3417201	IKZF4	0.493289845	0.036496156	0.105056044	0.176969525	3417201
X3310757	IKZF5	0.274105941	0.201000475	0.02562089	0.071787679	3310757
X2452948	IL10	0.396744939	-0.069911065	0.097128101	0.168710969	2452948
X3351166	IL10RA	0.787988385	0.073494406	0.906292663	0.573297406	3351166
X3918535	IL10RB	0.008941741	0.156657746	0.002482079	0.014797108	3918535
X3871406	IL11	0.376524035	0.021843475	0.153689911	0.221973403	3871406
X3167553	IL11RA	0.434841667	-0.058686007	0.705243959	0.510329532	3167553
X2650066	IL12A	0.355663262	0.202546189	0.323372024	0.343024335	2650066
X2884301	IL12B	0.002637951	0.037364172	0.001916551	0.012324796	2884301
X3854693	IL12RB1	2.35E-05	0.149303256	0.009807403	0.03723319	3854693
X2745288	IL15	0.10278463	-0.080333772	0.584140168	0.467064122	2745288
X3275690	IL15RA	0.436686194	-0.01592158	0.683381626	0.50295745	3275690
X3604287	IL16	0.637784156	-0.204990674	0.121106618	0.192883633	3604287
X2910138	IL17A	0.282805738	-0.045697297	0.490907726	0.428328545	2910138
X3480508	IL17D	0.677412993	-0.065786015	0.221545728	0.276722836	3480508
X2624565	IL17RB	0.901480557	0.036109037	0.955731684	0.586203872	2624565
X2610094	IL17RC	0.671682812	0.023449912	0.50760206	0.435855533	2610094
X2610056	IL17RE	0.89229759	-0.023507681	0.603540164	0.474214633	2610056
X3339261	IL18BP	8.55E-06	0.266513296	3.74E-05	0.000764999	3339261
X2497119	IL18R1	0.142670921	-0.175636257	0.86645669	0.562935087	2497119
X2571483	IL1A	0.438119355	-0.112355832	0.040623116	0.097394449	2571483
X2501140	IL1F6	0.693537307	-0.00337653	0.760005727	0.528758852	2501140
X2496962	IL1R1	0.64539834	0.09496879	0.168087777	0.235297116	2496962
X2496907	IL1R2	0.009699684	-0.215986166	0.640480641	0.48726616	2496907
X3654227	IL21R	0.405820016	-0.274639342	0.068954252	0.135916968	3654227
X3417557	IL23A	0.123861544	0.041237287	0.012265835	0.043302921	3417557
X3822551	IL27RA	0.010549879	-0.023039984	0.010168777	0.038109943	3822551
X2401774	IL28RA	0.003577994	-0.004636765	0.045608351	0.104754695	2401774
X3275729	IL2RA	0.009488301	0.116554077	0.000500257	0.004900593	3275729
X3959986	IL2RB	0.010870969	0.061305609	0.355455816	0.360529793	3959986
X4011844	IL2RG	0.236753932	-0.03481012	0.000963789	0.007844867	4011844
X3645626	IL32	0.893491314	0.308299534	0.796466346	0.540008673	3645626
X3868183	IL4I1	0.704442266	-0.078085465	0.771142133	0.532358807	3868183
X3654175	IL4R	0.07442789	-0.136802462	0.048534389	0.109065043	3654175
X2360257	IL6R	0.051233192	-0.307334706	0.80922843	0.543807887	2360257
X2857416	IL6ST	0.006660957	0.255356863	0.141275583	0.211770752	2857416
X3141589	IL7	0.000389552	0.334531506	4.56E-06	0.000169397	3141589
X2731332	IL8	0.272720486	0.192217667	0.228361379	0.280854498	2731332
X2691850	ILDR1	0.002022199	-0.049835293	0.024714603	0.070028386	2691850
X2436132	ILF2	0.359813602	0.03945449	0.043843387	0.102562408	2436132
X3820663	ILF3	0.112685855	0.042238139	0.262985898	0.305809707	3820663
X3318890	ILK	0.336625321	0.026372509	0.969789129	0.589587164	3318890
X2605674	ILKAP	0.654476296	0.015088506	0.742284944	0.522537429	2605674
X3853063	ILVBL	0.124078869	-0.044471641	0.25396928	0.299786124	3853063
X3367965	IMMP1L	0.629307749	0.194690592	0.316081711	0.339026671	3367965
X2562685	IMMT	0.890612378	0.092778485	0.804024594	0.542758584	2562685
X3633550	IMP3	0.403017963	-0.103260009	0.986785485	0.59350009	3633550
X2505501	IMP4	0.006334333	-0.034137876	9.89E-05	0.001489471	2505501
X3723671	IMP5	0.554743152	0.001927996	0.836907859	0.55323773	3723671
X3142485	IMPA1	0.499624766	0.182123177	0.360011329	0.363213321	3142485
X3779362	IMPA2	0.10742881	0.21031339	0.355310446	0.360529793	3779362
X3782166	IMPACT	0.219986272	0.371040072	0.594795252	0.470736242	3782166
X3136413	IMPAD1	0.011446452	0.116274154	0.002390396	0.014382481	3136413
X3071700	IMPDH1	0.168348028	-0.073533261	0.109851883	0.18224725	3071700
X2673873	IMPDH2	0.020791325	-0.125495771	0.063644382	0.129038618	2673873
X2339139	INADL	0.28189201	0.106241656	0.147639749	0.217150744	2339139
X3333358	INCENP	0.622685795	-0.15619947	0.009325238	0.03608725	3333358
X3554282	INF2	0.001530565	-0.111713596	0.005308884	0.02498329	3554282
X3554315	INF2	0.000495732	0.001624521	0.032984571	0.084942272	3554315
X3501471	ING1	0.100853615	-0.015589046	0.264374821	0.306823145	3501471
X2753952	ING2	0.001409603	0.094639103	0.128747597	0.200347366	2753952
X3021123	ING3	0.802623909	0.167965313	0.014178498	0.047840882	3021123
X3442176	ING4	0.940681322	0.072925923	0.646614444	0.489384951	3442176
X2536757	ING5	0.264376975	-0.167073287	0.05357626	0.115980451	2536757
X4011951	INGX	0.527083701	0.010265636	0.162899613	0.230451613	4011951
X2503257	INHBB	0.13679192	-0.05099173	0.850446276	0.558024349	2503257
X3418111	INHBE	2.02E-06	-0.084178933	0.000474703	0.00469152	3418111
X3619773	INOC1	0.193590147	0.195072054	0.001221786	0.009178394	3619773
X2520113	INPP1	7.23E-06	0.101264581	1.10E-09	3.59E-07	2520113
X2495446	INPP4A	0.039757141	-0.026420897	0.513064484	0.438217646	2495446
X3272205	INPP5A	2.01E-05	0.20070669	9.08E-07	5.40E-05	3272205
X4043943	INPP5B	0.116547948	0.239096664	0.887013288	0.568026146	4043943
X2532699	INPP5D	0.201773653	-0.074149978	0.738517925	0.521764994	2532699
X3229994	INPP5E	0.073071896	-0.064078779	0.188283277	0.251746326	3229994
X3339423	INPPL1	0.067529663	-0.039146283	0.373499193	0.370823868	3339423
X3033209	INSIG1	0.080546075	-0.012616443	0.018906573	0.058203155	3033209
X2502424	INSIG2	0.001654308	0.229915846	0.018000307	0.056460887	2502424
X3854621	INSL3	0.016673074	0.00329987	0.206328768	0.265703148	3854621
X3879112	INSM1	0.459474037	-0.038390272	0.591639956	0.469647832	3879112
X3532511	INSM2	0.99819591	-0.085533985	0.19961593	0.26011483	3532511
X3848243	INSR	0.909531868	-0.24502002	0.112858088	0.184571802	3848243
X3035281	INTS1	0.582540416	-0.168361442	0.174467261	0.24036092	3035281
X3088405	INTS10	0.215839716	0.048564169	0.42105959	0.396152799	3088405
X2780656	INTS12	0.813453742	0.036626481	0.299955209	0.328784591	2780656
X3765642	INTS2	0.890924119	0.097415187	0.872348225	0.564568874	3765642
X2359817	INTS3	0.499128173	-0.00373639	0.539179877	0.449112487	2359817
X3375990	INTS5	0.77659394	-0.099713964	0.875029016	0.565475586	3375990
X3514488	INTS6	0.802335472	0.027465737	0.739282277	0.521764994	3514488
X2454532	INTS7	0.431685581	0.151782663	0.93411699	0.580656108	2454532
X3107661	INTS8	0.007236533	0.12798873	0.004920656	0.023729134	3107661
X3129465	INTS9	0.115874752	0.081439141	0.989731215	0.594146364	3129465
X3182063	INVS	0.056015208	0.075377538	8.20E-05	0.001302186	3182063
X3290368	IPMK	8.83E-05	0.014965994	3.81E-05	0.000776679	3290368
X2811745	IPO11	0.363170822	0.206261453	0.43775337	0.403784601	2811745
X2333599	IPO13	9.35E-05	-0.032246163	0.012960511	0.045016806	2333599
X3557851	IPO4	0.147889552	-0.099222775	0.441727462	0.405662131	3557851
X3497790	IPO5	0.686877045	0.02771167	0.964987231	0.58844345	3497790
X3319840	IPO7	0.387910828	0.069411665	0.061583376	0.126738276	3319840
X3449304	IPO8	0.323213924	0.255791939	0.205797896	0.265293284	3449304
X2374872	IPO9	0.320711796	0.037543033	0.112194398	0.184220481	2374872
X3214926	IPPK	0.608775176	0.061279627	0.465780752	0.416900657	3214926
X2691798	IQCB1	0.878194528	0.114465358	0.647092078	0.489698915	2691798
X2987578	IQCE	0.012357207	-0.052239453	0.83991632	0.554381241	2987578
X2649824	IQCJ	0.505855116	0.054120579	0.172392522	0.238854398	2649824
X3608113	IQGAP1	0.00031017	0.201041998	0.258453652	0.302847592	3608113
X2816298	IQGAP2	0.473937113	0.335238134	0.287459873	0.321598015	2816298
X2438282	IQGAP3	0.027658707	0.045069067	0.003864004	0.020230972	2438282
X2663396	IQSEC1	0.005984573	-0.130879904	0.008109125	0.033130875	2663396
X3399922	IQSEC3	0.851431325	-0.076083726	0.66772404	0.497633599	3399922
X2366028	IQWD1	0.201326835	0.16259022	0.003458728	0.0188373	2366028
X4027009	IRAK1	0.568816595	-0.102040582	0.891004801	0.569037639	4027009
X2610359	IRAK2	0.000516197	-0.028202175	0.000602443	0.005520208	2610359
X3420442	IRAK3	0.12645668	0.171914681	0.636454733	0.485734266	3420442
X3412296	IRAK4	0.033911816	0.135992118	0.071528222	0.13916338	3412296
X3603336	IREB2	0.088701333	0.202297393	0.107232632	0.179436156	3603336
X2875348	IRF1	0.202550735	0.210984634	0.128786089	0.200362848	2875348
X2796384	IRF2	3.59E-07	0.129208664	1.58E-08	2.62E-06	2796384
X3865776	IRF2BP1	0.219996793	-0.075079513	0.989072984	0.594146364	3865776
X2461531	IRF2BP2	2.82E-07	-0.261927344	0.011222186	0.040644552	2461531
X3867980	IRF3	0.072007673	-0.047247717	0.458900831	0.413447796	3867980
X2891341	IRF4	0.002331841	-0.031439668	4.59E-05	0.000883669	2891341
X3023246	IRF5	0.127019779	-0.147160881	0.000115057	0.001658188	3023246
X3358174	IRF7	0.032762119	-0.177641939	0.008070117	0.033102945	3358174
X3672489	IRF8	0.439699999	0.097379145	0.405215692	0.3879872	3672489
X3529649	IRF9	0.000413226	-0.006995041	8.29E-05	0.001306499	3529649
X3529701	IRF9	0.795754411	0.092112447	0.025297576	0.071009358	3529701
X3864445	IRGQ	0.588512935	-0.124861106	0.955788898	0.586203872	3864445
X2799758	IRX1	0.380167281	-0.034285938	0.633417207	0.484808058	2799758
X3692280	IRX3	0.902620692	-0.047348523	0.221274417	0.276690346	3692280
X3661645	IRX6	0.075945534	0.076681321	0.52579119	0.443673248	3661645
X3544141	ISCA2	0.861672677	0.072055212	0.984020911	0.592841073	3544141
X3430776	ISCU	0.833364802	0.07143132	0.005088173	0.024326345	3430776
X4053534	ISG15	0.077143805	0.195686571	0.211649399	0.269583075	4053534
X3607275	ISG20	0.700191875	0.201603566	0.177656626	0.242910869	3607275
X3607232	ISG20L1	0.004460317	-0.207489357	0.000507854	0.004957272	3607232
X2438482	ISG20L2	0.035955569	0.044936042	0.96287879	0.588125739	2438482
X3602634	ISL2	0.015226835	-0.170877127	0.546868823	0.452546158	3602634
X2827709	ISOC1	0.557151725	0.071675399	0.999140448	0.5961007	2827709
X3871504	ISOC2	0.008097157	-0.310402769	0.017112594	0.054420722	3871504
X3689880	ISY1	0.907175737	0.188662047	0.004797573	0.023265076	3689880
X2694598	ISY1	0.008284826	0.000768956	0.03563583	0.089494053	2694598
X2694617	ISY1	0.538959288	0.263655886	0.860117754	0.561095144	2694617
X3854982	ISYNA1	4.74E-08	0.070495179	1.05E-06	6.08E-05	3854982
X3882854	ITCH	0.006340609	0.119072063	0.004663637	0.022807246	3882854
X3690193	ITFG1	0.002422016	0.214302289	1.08E-07	1.12E-05	3690193
X3642707	ITFG3	0.622790532	-0.159376312	0.665053376	0.496602078	3642707
X2809128	ITGA1	0.04635357	0.228840318	0.441456811	0.405613053	2809128
X3726154	ITGA3	0.018315661	-0.195460849	0.095438547	0.167120568	3726154
X2518272	ITGA4	0.002685712	0.214033821	0.000613131	0.005604097	2518272
X3456732	ITGA5	0.611687318	-0.388783034	0.041543121	0.098974205	3456732
X3656223	ITGAL	6.50E-08	0.252276209	6.11E-09	1.15E-06	3656223
X3656990	ITGAM	0.158728611	-0.19459022	0.398338405	0.384423323	3656990
X2519229	ITGAV	0.049093051	0.100264161	0.006730594	0.029486458	2519229
X3657041	ITGAX	0.376492448	-0.333067542	0.014159289	0.047840882	3657041
X3284188	ITGB1	0.035202953	0.269385438	0.255889464	0.301095554	3284188
X2539765	ITGB1BP1	0.157686884	0.17764308	0.472848814	0.419471382	2539765
X3817222	ITGB1BP3	0.247021461	-0.006023123	0.321809562	0.342293936	3817222
X3934729	ITGB2	0.00129095	0.109857479	0.022384404	0.065373719	3934729
X3724545	ITGB3	0.001324784	0.22041448	0.00276043	0.015956355	3724545
X2416218	ITGB3BP	0.286230767	0.202873525	0.636644307	0.485752308	2416218
X3735151	ITGB4	0.400592326	-0.042754837	0.980184951	0.592041685	3735151
X3456049	ITGB7	0.000504519	0.073520631	0.001471964	0.010377938	3456049
X2991860	ITGB8	0.480056326	0.297347377	0.598524661	0.472313678	2991860
X2676397	ITIH4	0.514588996	0.066948456	0.824361168	0.549152542	2676397
X4013549	ITM2A	0.601742173	0.171405553	0.945754535	0.583353161	4013549
X3488985	ITM2B	0.000100242	0.459767942	0.000753056	0.006502921	3488985
X2531589	ITM2C	0.00287656	0.094829296	0.531886903	0.446368145	2531589
X3874249	ITPA	0.297962394	0.115394569	0.639419037	0.486726397	3874249
X3577160	ITPK1	0.018350456	0.041094661	0.024336445	0.069233616	3577160
X2458921	ITPKB	0.587441866	-0.380369766	0.287038869	0.32156493	2458921
X3833728	ITPKC	0.072904089	-0.040422541	0.003656362	0.019544672	3833728
X2608469	ITPR1	0.7173377	-0.007824541	0.046022427	0.105455703	2608469
X3448152	ITPR2	3.62E-07	0.142091727	4.34E-08	5.37E-06	3448152
X2903782	ITPR3	6.63E-06	-0.086531311	4.97E-05	0.000933282	2903782
X2544238	ITSN2	0.611228207	0.215812166	0.096250293	0.1679425	2544238
X3589905	IVD	0.019802249	0.104657791	0.044199427	0.102820931	3589905
X2448073	IVNS1ABP	0.000108477	0.123955195	0.008388354	0.033737002	2448073
X2574884	IWS1	0.893274973	0.208188576	0.144103165	0.214034175	2574884
X3897505	JAG1	0.92074599	-0.018544004	0.140535273	0.211147961	3897505
X3581442	JAG2	0.462948408	-0.028721024	0.726921285	0.517488824	3581442
X2610044	JAGN1	0.046833027	0.133224764	0.785026679	0.536074627	2610044
X2416522	JAK1	0.03884587	-0.060948654	0.755516611	0.527211621	2416522
X3160895	JAK2	0.000745602	0.249038393	0.001498558	0.010476336	3160895
X3854627	JAK3	0.00080213	-0.170447377	0.00166202	0.011143597	3854627
X2759158	JAKMIP1	0.479009952	-0.187454982	0.838572602	0.553774857	2759158
X3916527	JAM2	0.092517628	-0.489922095	0.251213904	0.297660147	3916527
X3439603	JARID1A	0.273259188	0.081483996	0.219400737	0.275183146	3439603
X4009062	JARID1C	0.228253644	-0.013536204	0.996389735	0.595478201	4009062
X2896177	JARID2	0.099479718	-0.071650062	0.065343453	0.131119774	2896177
X3043264	JAZF1	0.145931671	0.215292858	0.713069836	0.512645203	3043264
X3544562	JDP2	0.074660563	-0.197518797	0.020588232	0.061770579	3544562
X2492064	JMJD1A	5.69E-05	-0.070695237	0.01018718	0.038154184	2492064
X2830742	JMJD1B	0.906251412	0.094172023	0.274163966	0.313010264	2830742
X3291682	JMJD1C	0.010515491	0.131427439	0.177313381	0.242824754	3291682
X2333429	JMJD2A	0.001017458	0.064374991	0.021951841	0.064375634	2333429
X3817733	JMJD2B	0.000184321	-0.111319895	0.061477666	0.126654433	3817733
X3161566	JMJD2C	0.383137341	-0.014597525	0.747731265	0.524335982	3161566
X3345340	JMJD2D	0.772742661	0.066355367	0.951726651	0.585139137	3345340
X3709153	JMJD3	0.19054571	0.013727437	0.447149912	0.408237914	3709153
X2459296	JMJD4	0.334878798	0.032092031	0.424971521	0.398056293	2459296
X2383606	JMJD4	0.775137551	0.065910556	0.474123257	0.420219508	2383606
X3654111	JMJD5	0.021481442	-0.03956078	0.502909105	0.433608566	3654111
X3771773	JMJD6	0.029037506	0.029821511	0.027556572	0.075516271	3771773
X2817291	JMY	0.046459058	-0.138109938	0.19099154	0.253464275	2817291
X3960782	JOSD1	0.004957487	0.105965116	0.004887239	0.023655762	3960782
X3868506	JOSD2	0.697253297	-0.092500845	0.525720497	0.443666129	3868506
X3386814	JOSD3	0.027775171	0.163953195	0.418044843	0.394408572	3386814
X3906782	JPH2	0.251705025	-0.003461998	0.40355916	0.387114103	3906782
X3557666	JPH4	0.158568611	-0.221391816	0.862794037	0.561954578	3557666
X3157060	JRK	0.578435366	0.0886135	0.450711709	0.410021096	3157060
X3345774	JRKL	0.634119436	0.082448948	0.561569445	0.458339347	3345774
X3845810	JSRP1	0.100952159	-0.059341065	0.021438181	0.063465993	3845810
X2436401	JTB	0.955997937	0.04952618	0.455038005	0.411869709	2436401
X2988882	JTV1	0.211703016	-0.008827992	0.055214901	0.118088754	2988882
X2415084	JUN	0.026544356	-0.022329588	0.008498307	0.033983393	2415084
X3821893	JUNB	0.509300119	-0.359989036	0.469673407	0.418002021	3821893
X3854877	JUND	0.000633173	-0.177086573	0.030111196	0.079889726	3854877
X3757329	JUP	0.385234219	-0.314046259	0.073682947	0.141968961	3757329
X3850676	KANK2	0.396670863	0.02681282	0.177537391	0.242875599	3850676
X3756723	KAP2.1B	0.181313847	-0.033442354	0.049665623	0.110682983	3756723
X3699757	KARS	0.711373069	0.099632945	0.304703929	0.331663095	3699757
X2978957	KATNA1	0.915053238	0.06823273	0.804730761	0.542780342	2978957
X3507962	KATNAL1	0.310833022	-0.131808452	0.032977949	0.084942272	3507962
X3662924	KATNB1	0.30943551	-0.042762041	0.025961885	0.072397585	3662924
X3261009	KAZALD1	0.026806964	0.009385343	0.13773907	0.208959892	3261009
X3044904	KBTBD2	0.019263249	0.164096813	0.03396251	0.086489524	3044904
X3372337	KBTBD4	0.094275067	0.018025701	0.117979286	0.189841546	3372337
X3511135	KBTBD6	0.38407969	0.082969408	0.035198207	0.088765206	3511135
X3511168	KBTBD7	0.330074249	0.180751697	0.890520458	0.568997831	3511168
X2628260	KBTBD8	0.000647246	0.419540887	0.000796554	0.006779706	2628260
X2491336	KCMF1	0.008662322	0.091321784	0.215012302	0.27177997	2491336
X3401994	KCNA1	0.165808946	0.083995754	0.056424936	0.119746329	3401994
X2427538	KCNA10	0.786789913	-0.003883824	0.857603117	0.560515145	2427538
X2427619	KCNA3	1.05E-05	0.230757636	0.011943602	0.042604361	2427619
X2318086	KCNAB2	0.000119317	0.018575906	0.018171414	0.056814761	2318086
X3744013	KCNAB3	0.266312183	0.09830636	0.551572095	0.45458937	3744013
X3322521	KCNC1	0.528950694	-0.062616862	0.291247201	0.323917844	3322521
X3868378	KCNC3	0.205836032	-0.020818799	0.164662447	0.232229231	3868378
X2351294	KCNC4	0.005387884	-0.105366545	0.18344303	0.247395637	2351294
X3021009	KCND2	0.300424925	0.215748452	0.370465821	0.369033878	3021009
X4017798	KCNE1L	0.9167936	-0.042339013	0.171901905	0.238452207	4017798
X2469627	KCNF1	0.630342097	-0.028887813	0.877365624	0.565933588	2469627
X3795403	KCNG2	0.245006768	-0.042916841	0.261225679	0.304707654	3795403
X3079202	KCNH2	0.052054445	-0.052051951	0.093447718	0.165046721	3079202
X3414029	KCNH3	0.915937727	-0.060864307	0.253150444	0.299181883	3414029
X3757690	KCNH4	0.040202305	-0.01505135	0.38152318	0.375538961	3757690
X3304073	KCNIP2	0.429906006	-0.170403669	0.06847198	0.135205594	3304073
X3960605	KCNJ4	0.360548812	-0.094929866	0.859209646	0.560895426	3960605
X2385873	KCNK1	6.56E-05	-0.626778284	0.004161777	0.021236378	2385873
X2552051	KCNK12	0.069204932	-0.112809559	0.801666697	0.542120436	2552051
X2952834	KCNK5	0.079467018	-0.042526286	0.651825068	0.491520064	2952834
X3832292	KCNK6	0.384519613	-0.063087827	0.229497791	0.281873549	3832292
X3296046	KCNMA1	0.015682586	-0.488281337	0.968140629	0.589191575	3296046
X2886679	KCNMB1	0.073222108	-0.134720123	0.233676103	0.284790181	2886679
X3421985	KCNMB4	0.186693902	-0.0626709	0.34499885	0.355144523	3421985
X3824666	KCNN1	0.989368729	-0.228065596	0.591067718	0.46950128	3824666
X2436826	KCNN3	0.29786107	0.096964878	0.002395183	0.014400171	2436826
X3864646	KCNN4	0.000174947	-0.226845134	0.00130438	0.009606522	3864646
X3317352	KCNQ1	0.739845431	-0.04416222	0.886597968	0.567934195	3317352
X3913821	KCNQ2	0.439572841	-0.034662055	0.404287539	0.387402648	3913821
X2332091	KCNQ4	0.113626199	-0.032375241	0.792189844	0.539077815	2332091
X2913277	KCNQ5	0.094543661	0.298728706	0.013327329	0.045902422	2913277
X3470793	KCTD10	0.001700094	0.161699464	0.085973266	0.156205725	3470793
X3708508	KCTD11	0.026250317	-0.042176899	0.011783749	0.042227317	3708508
X3518418	KCTD12	1.24E-05	0.052992695	5.86E-05	0.001043312	3518418
X3687308	KCTD13	0.028581205	-0.042920742	0.385641384	0.377564349	3687308
X3383130	KCTD14	0.355138174	0.059965479	0.597541933	0.47179813	3383130
X3944637	KCTD17	0.656141132	0.025357657	0.950217649	0.584662558	3944637
X2594435	KCTD18	0.054586412	0.107054862	0.007378504	0.031178879	2594435
X3734609	KCTD2	0.438730368	0.11846952	0.023487096	0.067581674	3734609
X2905069	KCTD20	0.816355336	0.039416073	0.467665572	0.417752222	2905069
X2380055	KCTD3	0.710526713	0.15550864	0.235674445	0.285938808	2380055
X3645204	KCTD5	0.000150779	0.059311175	2.54E-06	0.000110921	3645204
X3005684	KCTD7	0.135891022	0.009485488	0.727823529	0.517968487	3005684
X3005717	KCTD7	0.446374365	0.129671337	0.73514376	0.520848809	3005717
X2767710	KCTD8	0.692056075	-0.086581596	0.774920617	0.533180397	2767710
X3523881	KDELC1	0.080862238	0.145694486	0.004557171	0.022391713	3523881
X3390180	KDELC2	0.001654924	-0.099527877	0.079815702	0.149323973	3390180
X3867092	KDELR1	0.806600821	0.014442578	0.46969354	0.418002021	3867092
X3811459	KDSR	0.000562825	0.262995726	0.000921135	0.007562836	3811459
X3850363	KEAP1	0.935213655	0.122298907	0.624570419	0.481669127	3850363
X3077168	KEL	0.771305762	-0.052968889	0.851188444	0.558135603	3077168
X2328465	KHDRBS1	0.067922959	0.013030279	0.106862169	0.178893026	2328465
X2474240	KHK	0.95762209	0.048733673	0.199139979	0.259785661	2474240
X3847814	KHSRP	0.219346326	-0.129051497	0.725306285	0.517119944	3847814
X2444842	KIAA0040	0.719838947	0.176607332	0.965508077	0.58849257	2444842
X2905512	KIAA0082	0.028438532	0.060124786	0.003735716	0.019749258	2905512
X2399620	KIAA0090	0.134135324	0.039828739	0.153061598	0.221474432	2399620
X3750872	KIAA0100	1.55E-06	-0.012383488	2.75E-07	2.19E-05	3750872
X3629103	KIAA0101	0.75980411	0.15899822	0.076672726	0.145397422	3629103
X3555088	KIAA0125	0.236294175	0.242217091	0.830524051	0.550745214	3555088
X2384705	KIAA0133	0.438365542	-0.002657247	0.809485249	0.543807887	2384705
X2832963	KIAA0141	0.341591629	0.025470274	0.63874455	0.48659298	2832963
X3434525	KIAA0152	0.447110705	0.050421492	0.843026213	0.555586681	3434525
X3269280	KIAA0157	0.20550403	0.135381851	0.016943555	0.054071875	3269280
X3667766	KIAA0174	0.011210583	-0.042732773	0.092964561	0.164379532	3667766
X3672368	KIAA0182	0.437402578	0.04570835	4.66E-05	0.000892661	3672368
X3734797	KIAA0195	0.272152175	-0.047080235	0.943437866	0.583077266	3734797
X3152220	KIAA0196	0.015187333	0.062223816	0.331277933	0.347300367	3152220
X2713555	KIAA0226	0.054799593	-0.071610439	0.021198454	0.063007111	2713555
X2996033	KIAA0241	0.108209735	0.074186718	0.265784623	0.307667692	2996033
X3542145	KIAA0247	0.304045805	-0.093201596	0.508512076	0.43617169	3542145
X3623320	KIAA0256	0.533638	0.216448936	0.798637582	0.540963385	3623320
X3023729	KIAA0265	0.373383984	0.134093794	0.02490682	0.070317515	3023729
X3023795	KIAA0265	0.367200079	-0.005604522	0.559202064	0.457364579	3023795
X3381540	KIAA0280	0.439339766	-0.141957001	0.668075092	0.497704955	3381540
X3554452	KIAA0284	0.500248081	-0.025975857	0.357794625	0.362289375	3554452
X3572041	KIAA0317	0.000420108	0.055824209	0.003910957	0.020371835	3572041
X2406139	KIAA0319L	0.014500687	0.018025656	0.000694418	0.006118526	2406139
X3530002	KIAA0323	0.601698256	-0.062247581	0.897266267	0.570851814	3530002
X3553141	KIAA0329	1.47E-14	0.061701367	1.38E-10	8.56E-08	3553141
X3220513	KIAA0368	0.004817217	-0.021884857	0.002951328	0.016724722	3220513
X2867693	KIAA0372	0.992861047	0.143015777	0.561959036	0.458474123	2867693
X3532393	KIAA0391	0.013180608	0.078672546	0.016799225	0.053730942	3532393
X3905073	KIAA0406	0.20668408	0.096463552	0.908277528	0.573551144	3905073
X3360982	KIAA0409	0.045645002	-0.024817371	0.007169286	0.030598932	3360982
X2988336	KIAA0415	0.83333783	-0.044487704	0.467162544	0.417627494	2988336
X3534128	KIAA0423	0.213003804	0.026931265	0.219425241	0.275183146	3534128
X3787675	KIAA0427	0.005548302	-0.082263391	0.378348304	0.37380827	3787675
X3681956	KIAA0430	0.806602247	0.05526406	0.115831776	0.187780957	3681956
X2358221	KIAA0460	0.420526307	0.046886183	0.287072393	0.32156493	2358221
X2393654	KIAA0495	0.379540004	0.012055246	0.279586447	0.316789191	2393654
X2316379	KIAA0508	0.004650324	-0.068950959	0.0347027	0.087886565	2316379
X3672059	KIAA0513	0.001647126	-0.196506711	0.866980977	0.562935087	3672059
X3192117	KIAA0515	0.170565773	-0.120518099	0.839659819	0.55435049	3192117
X3192062	KIAA0515	0.173959399	-0.103850456	0.892189734	0.569411206	3192062
X3447129	KIAA0528	0.526421854	0.284059433	0.223906184	0.277931048	3447129
X2393740	KIAA0562	0.546196616	0.105373696	0.04014868	0.096832383	2393740
X3537967	KIAA0586	0.940839439	0.078993441	0.995358029	0.595146821	3537967
X3193870	KIAA0649	0.061955971	0.117780664	0.089452911	0.160157659	3193870
X3741171	KIAA0664	0.949368554	-0.151698962	0.712080473	0.512565347	3741171
X2764192	KIAA0746	0.00185411	0.187425543	0.035504742	0.089193571	2764192
X2328273	KIAA0746	0.016787372	0.656794899	0.143008305	0.213067658	2328273
X3456955	KIAA0748	0.888777669	-0.010946396	0.901684766	0.572146304	3456955
X3743119	KIAA0753	0.637550936	-0.009371662	0.337282415	0.350578717	3743119
X2331213	KIAA0754	0.000756709	-0.006672027	0.510170107	0.436826101	2331213
X2917914	KIAA0776	0.100262214	0.02955344	0.112807393	0.18456683	2917914
X3565739	KIAA0831	0.971635392	0.012995243	0.013578958	0.046513001	3565739
X3830571	KIAA0841	0.037016295	-0.033030178	0.375191256	0.372030128	3830571
X2367287	KIAA0859	0.110965987	0.155385214	0.417221796	0.394076629	2367287
X3825650	KIAA0892	0.081322922	0.00875167	0.057058369	0.120772671	3825650
X2437753	KIAA0907	0.873329099	0.116692203	0.927831071	0.579141332	2437753
X3251926	KIAA0913	0.001218302	-0.093005275	0.000136324	0.001871513	3251926
X2748198	KIAA0922	0.608163213	0.01405819	0.312048262	0.336552158	2748198
X3392996	KIAA0999	0.000199964	0.264499058	6.68E-05	0.001129429	3392996
X3803194	KIAA1012	0.07857234	0.18471732	0.451273788	0.41009887	3803194
X3429754	KIAA1033	0.104533244	0.304596825	0.221110851	0.276629794	3429754
X2741901	KIAA1109	0.452677211	0.253069768	0.136323732	0.207904832	2741901
X3255402	KIAA1128	0.370890492	-0.000753709	0.22691024	0.280050258	3255402
X4010768	KIAA1166	0.225511679	0.228877472	0.175411271	0.241066616	4010768
X2888243	KIAA1191	0.511676456	0.025230364	0.342239155	0.35323533	2888243
X3238962	KIAA1217	0.200361429	-0.109105785	0.001404707	0.010031909	3238962
X3884640	KIAA1219	0.057667938	0.037744311	0.026832352	0.074221988	3884640
X2432851	KIAA1245	0.522036845	-0.009880357	0.479342188	0.42292228	2432851
X3760137	KIAA1267	0.70561798	-0.073175223	0.191610315	0.253862446	3760137
X3250726	KIAA1274	0.308621228	-0.066351842	0.60054614	0.473164026	3250726
X3250093	KIAA1279	0.000509888	0.16185658	0.007519576	0.031582417	3250093
X3737488	KIAA1303	0.013417184	-0.034291235	0.209425979	0.267844829	3737488
X2565410	KIAA1310	0.10921887	0.037740478	0.17129739	0.237922469	2565410
X3059942	KIAA1324L	0.820566276	0.104308551	0.595782095	0.471235246	3059942
X3530982	KIAA1333	0.417214431	0.111648724	0.07451113	0.142987505	3530982
X2385659	KIAA1383	0.310675998	-0.087830992	0.093656862	0.16531216	2385659
X3145020	KIAA1429	0.142956477	0.161376687	0.161579426	0.229207715	3145020
X2796790	KIAA1430	0.051825801	0.083264152	0.805597853	0.542878761	2796790
X3161167	KIAA1432	0.43189672	0.008520494	0.565331201	0.459418858	3161167
X3791168	KIAA1468	0.359884229	0.109370513	0.027562113	0.075516271	3791168
X2687979	KIAA1524	0.925076735	0.163846385	0.355179995	0.360529793	2687979
X2714729	KIAA1530	0.878538165	-0.080906404	0.410746114	0.391264667	2714729
X3204558	KIAA1539	0.050778159	0.141079531	0.221780019	0.276746432	3204558
X3438847	KIAA1545	0.102971522	-0.105598188	0.414913306	0.393109972	3438847
X3075431	KIAA1549	0.121498441	-0.02546099	0.55784864	0.4567057	3075431
X2911257	KIAA1586	0.378103759	0.135347956	0.000170314	0.002168364	2911257
X3265432	KIAA1600	0.578189769	0.092111381	0.148847637	0.217721928	3265432
X3454092	KIAA1602	0.772588045	-0.114377329	0.412822412	0.392213732	3454092
X3702499	KIAA1609	0.468061848	0.003145794	0.14564486	0.215339622	3702499
X3737274	KIAA1618	0.000182192	0.061758998	0.00596872	0.027217084	3737274
X2741083	KIAA1627	0.998697048	0.211865585	0.017809735	0.056088747	2741083
X3806126	KIAA1632	0.416544283	-0.057622982	0.584458915	0.467144354	3806126
X3952880	KIAA1652	0.143480783	-0.003482371	0.089508861	0.160157659	3952880
X3946817	KIAA1655	0.721503046	-0.052130035	0.675009491	0.499774769	3946817
X3961496	KIAA1659	6.67E-07	-0.178573411	2.45E-05	0.000579849	3961496
X3960440	KIAA1660	0.000325501	-0.034465459	0.153033834	0.221474432	3960440
X3963476	KIAA1661	0.643402297	-0.038270076	0.958008555	0.586917338	3963476
X2911303	KIAA1702	0.058357965	0.098022663	0.122698071	0.194207979	2911303
X3488022	KIAA1704	0.836362259	0.094257722	0.30198108	0.330030946	3488022
X2752243	KIAA1712	0.079228219	0.121109364	0.048928797	0.10945731	2752243
X2588319	KIAA1715	0.006470126	0.072696098	0.101962013	0.173911083	2588319
X3545311	KIAA1737	0.980369614	0.018763578	0.454901873	0.411869709	3545311
X3305313	KIAA1754	0.612709746	0.044793134	0.162654831	0.230188847	3305313
X2494472	KIAA1754L	0.003182955	-0.013629731	0.063599969	0.129015661	2494472
X3164601	KIAA1797	0.547616183	0.042538954	0.970599995	0.589626725	3164601
X3389529	KIAA1826	0.575469633	0.215279247	0.137957104	0.209168582	3389529
X2921456	KIAA1919	0.267802029	0.318632827	0.276309583	0.314676657	2921456
X2519294	KIAA1946	0.929640475	-0.472243096	0.427943884	0.399423191	2519294
X2948522	KIAA1949	0.496712605	-0.039841474	0.367986487	0.367605184	2948522
X3089597	KIAA1967	0.044749713	-0.060164999	0.036323331	0.090463109	3089597
X3258168	KIF11	0.871373949	0.211193456	0.083481125	0.153456941	3258168
X3129588	KIF13B	3.79E-09	0.194164056	1.56E-07	1.47E-05	3129588
X2450345	KIF14	0.138235018	0.072873106	2.10E-07	1.79E-05	2450345
X2620256	KIF15	0.696748399	0.137835944	0.003785224	0.019929915	2620256
X3898796	KIF16B	0.367567891	0.374091587	0.792343731	0.539098323	3898796
X2400247	KIF17	0.635116625	-0.012672359	0.574948236	0.463390025	2400247
X3367338	KIF18A	0.846311746	0.172750144	0.00466471	0.022807246	3367338
X2319661	KIF1B	0.658483391	0.258168798	0.162234709	0.229766594	2319661
X3707431	KIF1C	8.53E-05	-0.022633036	6.23E-06	0.000205942	3707431
X2830638	KIF20A	0.172177791	0.112093832	0.019265396	0.058912393	2830638
X3450775	KIF21A	0.791156788	-0.379520285	0.321854334	0.342293936	3450775
X2450501	KIF21B	0.045038056	-0.124333344	0.03663694	0.090982623	2450501
X3655628	KIF22	0.024333555	0.030232899	9.04E-06	0.00027535	3655628
X3599811	KIF23	0.562086665	0.172978418	0.043713369	0.102485149	3599811
X3203935	KIF24	0.758590218	0.029953479	0.356178437	0.360981005	3203935
X2811656	KIF2A	0.831852408	0.093696012	0.550966589	0.454499844	2811656
X2334098	KIF2C	0.209290422	0.03231659	0.006262198	0.028107804	2334098
X2875419	KIF3A	0.004526799	0.351062395	0.071716316	0.139422934	2875419
X3881824	KIF3B	0.000374553	0.075081595	0.001734467	0.011500787	3881824
X3980560	KIF4A	0.922573792	0.19804592	0.016738571	0.053646968	3980560
X3283991	KIF5B	0.27263887	0.234609569	0.015644727	0.051214761	3283991
X3638484	KIF7	0.025582775	-0.008500129	0.555508339	0.455484288	3638484
X2443575	KIFAP3	0.644019174	0.232044123	0.832057125	0.551293015	2443575
X3120567	KIFC2	0.188849896	-0.037210936	0.630335421	0.48355601	3120567
X3693314	KIFC3	0.279522606	-0.024795249	0.08944499	0.160157659	3693314
X3276421	KIN	0.117387035	0.323851155	0.006936631	0.030048926	3276421
X3841525	KIR3DX1	0.658272587	0.249425808	0.318066998	0.340327476	3841525
X2451918	KISS1	0.0097334	-0.014183585	0.050334427	0.11144092	2451918
X3815268	KISS1R	0.468770036	-0.080861667	0.994101075	0.59504158	3815268
X3553872	KLC1	0.001091692	0.062791356	0.000636553	0.005731183	3553872
X3336043	KLC2	0.001371832	-0.069532604	0.01616259	0.0523605	3336043
X2907623	KLC4	0.170479227	-0.040338608	0.671868371	0.49881527	2907623
X3851840	KLF1	0.882252532	-0.073479242	0.741428878	0.522342457	3851840
X3147508	KLF10	0.497385089	0.067327838	0.525379007	0.443613469	3147508
X2469213	KLF11	0.000901998	0.304224388	0.29106364	0.323864072	2469213
X3517793	KLF12	0.331182143	0.344070566	0.035763758	0.089606257	3517793
X3587015	KLF13	0.606300411	-0.032744478	0.133256289	0.204990782	3587015
X3072703	KLF14	0.737022314	-0.072573572	0.17561869	0.241309143	3072703
X3845553	KLF16	1.65E-05	-0.092585435	0.033570763	0.085940964	3845553
X3823681	KLF2	0.585268198	-0.146720489	0.990315532	0.59414994	3823681
X2723997	KLF3	0.002150876	0.156694303	0.001490437	0.010442091	2723997
X3493543	KLF5	0.750546159	-0.0774215	0.298795101	0.328352585	3493543
X3274361	KLF6	0.967760675	-0.081322431	0.218048684	0.274372691	3274361
X2596514	KLF7	0.277054374	-0.096819113	0.007650094	0.031917317	2596514
X3978943	KLF8	0.760467992	-0.146236581	0.416599315	0.393666302	3978943
X3208995	KLF9	0.109472674	0.093707739	0.856581591	0.560023725	3208995
X3534923	KLHDC2	0.213092262	0.041151192	0.67533623	0.499898599	3534923
X2907568	KLHDC3	0.467019983	-0.00348477	0.089195553	0.159949567	2907568
X3703799	KLHDC4	0.012120568	0.077969276	0.76055172	0.528959295	3703799
X3409364	KLHDC5	0.793065894	-0.044401576	0.57089951	0.461989162	3409364
X2323285	KLHDC7A	0.364431122	-0.016073349	0.021374875	0.063350734	2323285
X3950932	KLHDC7B	0.14484446	-0.02826097	0.162581788	0.230127242	3950932
X2452440	KLHDC8A	0.644821801	-0.084942405	0.87923674	0.566422436	2452440
X3757423	KLHL11	0.001127772	0.195264072	0.231810254	0.283503404	3757423
X2451428	KLHL12	0.359624863	0.050789749	0.180951891	0.245693246	2451428
X4053462	KLHL17	0.012768659	-0.132744027	0.368712768	0.368039855	4053462
X2621275	KLHL18	0.196357688	0.120129605	0.580466793	0.46552821	2621275
X2750527	KLHL2	0.755455111	0.292088832	0.209006638	0.267646382	2750527
X2367793	KLHL20	0.114664612	0.186497743	0.10950083	0.181826941	2367793
X2394817	KLHL21	0.000102298	-0.065860084	0.01340312	0.046102375	2394817
X3953556	KLHL22	0.068064206	-0.033444431	0.272483516	0.311755924	3953556
X2514516	KLHL23	0.038192556	-0.185544682	0.000898236	0.007427582	2514516
X2514563	KLHL23	0.183074383	-0.146536084	0.014453982	0.048476746	2514563
X2655113	KLHL24	0.069507764	-0.073727841	0.976556133	0.590933346	2655113
X3825260	KLHL26	0.676586358	-0.039384532	0.730314442	0.51912527	3825260
X3562671	KLHL28	0.019705644	0.12602684	0.626815335	0.482263211	3562671
X2472651	KLHL29	0.845782103	-0.028304892	0.756714533	0.527543218	2472651
X2877028	KLHL3	0.112558443	0.063419591	0.877122356	0.565933588	2877028
X4002378	KLHL34	0.708000012	-0.009409229	0.97773762	0.591336238	4002378
X2724154	KLHL5	0.98416575	0.186570318	0.76938602	0.531774006	2724154
X2708066	KLHL6	0.018333596	-0.265142459	0.122127862	0.193742602	2708066
X2992695	KLHL7	0.227527088	-0.032949991	0.964710348	0.588419779	2992695
X2776998	KLHL8	0.319934503	0.114128986	0.00414005	0.021155337	2776998
X3201277	KLHL9	0.057990134	0.101876829	0.323970842	0.343285951	3201277
X3868681	KLK1	2.94E-06	-0.244443527	0.048813963	0.109410385	3868681
X3868828	KLK10	0.320033085	-0.060486914	0.457149488	0.412728279	3868828
X3868891	KLK14	0.54242361	0.003058188	0.650871473	0.491224194	3868891
X3868728	KLK4	0.000197253	-0.056323712	0.001465874	0.010363109	3868728
X3868753	KLK5	0.638501327	0.012054235	0.18632324	0.249939912	3868753
X3868816	KLK8	0.824323515	-0.001413695	0.591561017	0.469647832	3868816
X3868799	KLK8	0.511675346	0.010921934	0.867181378	0.562939825	3868799
X3404030	KLRG1	0.857981874	0.06660163	0.022406599	0.065414037	3404030
X3075742	KLRG2	0.331627014	-0.026225989	0.918480454	0.57640442	3075742
X2388085	KMO	0.507088022	0.082635598	0.578657104	0.464793912	2388085
X3435362	KNTC1	0.331789799	0.136992439	0.672170252	0.498849412	3435362
X2691982	KPNA1	0.424406425	0.118051323	0.804306968	0.542776192	2691982
X4041113	KPNA2	0.139976758	-0.025351711	0.249673016	0.29641991	4041113
X3513883	KPNA3	0.861088137	0.102719486	0.396268818	0.382899918	3513883
X2703217	KPNA4	0.770638327	0.196260619	0.359449088	0.362995724	2703217
X2922840	KPNA5	0.934986716	0.136988207	0.347660297	0.356704458	2922840
X2328674	KPNA6	0.17375585	0.045625774	0.000215422	0.002584312	2328674
X3724782	KPNB1	0.005608708	0.081515528	0.000284805	0.003181719	3724782
X3030585	KPNB1	0.071420885	-0.09467744	0.112578893	0.184399173	3030585
X3866579	KPTN	0.000114155	0.045023255	0.063850487	0.129261428	3866579
X3447863	KRAS	0.148726076	0.376548571	0.119085233	0.191006835	3447863
X3030799	KRBA1	0.786327131	-0.058702828	0.042661182	0.100836898	3030799
X2563481	KRCC1	0.62537072	0.154824505	0.434583503	0.402535237	2563481
X3645452	KREMEN2	0.027039998	-0.110456314	0.614860774	0.478318589	3645452
X3850409	KRI1	0.916840051	0.178302713	0.02589723	0.072317404	3850409
X3061046	KRIT1	0.617915832	0.166246436	0.197752614	0.258728864	3061046
X3462693	KRR1	0.948597989	0.148432551	0.66003983	0.494846799	3462693
X3757108	KRT19	0.30193126	-0.068171617	0.594215571	0.47055349	3757108
X3756344	KRT222P	0.000242087	0.203412887	0.023969738	0.068482801	3756344
X3756928	KRT31	0.401527667	-0.040679562	0.333192147	0.348141909	3756928
X3756880	KRT33A	0.682515395	0.091301991	0.134153262	0.205753	3756880
X3756964	KRT37	0.899318848	-0.038291263	0.286160459	0.320742514	3756964
X3415320	KRT7	0.011273195	-0.213299421	0.632065321	0.484248657	3415320
X3455914	KRT78	0.799307728	-0.008184473	0.926511393	0.578670211	3455914
X3455516	KRT8	0.723688971	-0.112710842	0.937180245	0.581440059	3455516
X3455290	KRT83	0.745045756	0.004111507	0.915227848	0.575355644	3455290
X3415368	KRT86	0.550927046	-0.064266269	0.566621265	0.459815477	3415368
X3934573	KRTAP10-1	0.944589235	-0.225358342	0.112534198	0.184390153	3934573
X3923896	KRTAP10-12	0.194833344	-0.008700064	0.925384137	0.578460206	3923896
X3923857	KRTAP10-2	0.444897849	0.051859267	0.330159739	0.346917742	3923857
X3934591	KRTAP10-5	0.720073898	0.110547159	0.061534095	0.126670287	3934591
X3923850	KRTAP10-7	0.443945798	-0.057257653	0.272883295	0.312039289	3923850
X3934614	KRTAP12-4	0.547328293	-0.016302945	0.822113735	0.548573634	3934614
X3928587	KRTAP21-2	0.498883243	1.68E-05	0.086669193	0.157131848	3928587
X3358888	KRTAP5-1	0.970172937	0.02858078	0.490150915	0.428051382	3358888
X3358897	KRTAP5-2	0.600236238	0.068912592	0.425421669	0.398238748	3358897
X3358906	KRTAP5-3	0.735835536	-0.02175594	0.37213756	0.370037363	3358906
X3316963	KRTAP5-5	0.695192265	-0.03590931	0.886093934	0.567863844	3316963
X3928559	KRTAP6-1	0.657366969	-0.059364986	0.646150184	0.489081049	3928559
X2437094	KRTCAP2	0.721669531	0.039587539	0.586440937	0.46805687	2437094
X2474568	KRTCAP3	0.255608121	-0.04731429	0.845476138	0.55597955	2474568
X2637980	KTELC1	0.202561191	0.022244595	0.026383569	0.0732404	2637980
X2412690	KTI12	0.532536296	0.035947594	0.051119456	0.112635312	2412690
X3536905	KTN1	0.4796494	0.325437857	0.073123428	0.141103114	3536905
X2508520	KYNU	0.021254461	0.226747487	0.082853872	0.152663797	2508520
X3563814	L2HGDH	0.9871157	0.135909871	0.05562436	0.118671533	3563814
X3886072	L3MBTL	0.641873802	0.015092014	0.138063414	0.209248396	3886072
X3946705	L3MBTL2	0.000520505	-0.034185973	0.239484217	0.288853261	3946705
X2925510	L3MBTL3	0.662421432	0.197298077	0.803033295	0.542386066	2925510
X3797295	L3MBTL4	0.322821818	-0.152757985	0.098122408	0.16980322	3797295
X2920377	LACE1	0.568342487	0.0668436	0.620261547	0.480397302	2920377
X3597421	LACTB	0.952445751	0.077279778	0.095277514	0.166992482	3597421
X3139950	LACTB2	0.848599593	0.25175076	0.265505016	0.307628505	3139950
X2450798	LAD1	0.037431325	0.034632401	0.008270981	0.033480601	2450798
X3402757	LAG3	0.104718234	0.300000579	0.096993023	0.168521981	3402757
X4027345	LAGE3	0.709140759	-0.049278997	0.378784763	0.374023829	4027345
X3913018	LAMA5	0.752713509	-0.054525186	0.734070885	0.520553026	3913018
X2453793	LAMB3	0.962475827	-0.04535896	0.275817444	0.314345732	2453793
X2371065	LAMC1	0.037216862	0.136613084	0.839024707	0.554026497	2371065
X3191805	LAMC3	0.704495138	-0.023174654	0.58724514	0.46832524	3191805
X3502570	LAMP1	0.003745721	-0.061168269	0.000793715	0.006764133	3502570
X4019849	LAMP2	0.429679937	0.158597815	0.012756327	0.044466052	4019849
X2707876	LAMP3	0.002834108	-0.003895714	0.000320208	0.003506886	2707876
X2597409	LANCL1	0.077031121	0.025670374	0.026380321	0.0732404	2597409
X3002873	LANCL2	0.003520519	0.244560548	0.023005008	0.066714643	3002873
X2720145	LAP3	0.638915596	0.143630038	0.592029117	0.469647832	2720145
X2542737	LAPTM4A	0.502358075	0.125318312	0.905990967	0.573223516	2542737
X3108489	LAPTM4B	0.462050979	0.096165839	0.65724077	0.493737429	3108489
X2404158	LAPTM5	0.283040321	-0.024810493	0.029274545	0.078522702	2404158
X3958658	LARGE	0.137077148	-0.243406289	0.392704602	0.381127946	3958658
X2836738	LARP1	0.040594336	-0.03459406	0.019696321	0.05980215	2836738
X3414512	LARP4	0.058257714	0.127269699	0.05067826	0.11201135	3414512
X3273484	LARP5	0.783773685	0.16183624	0.337147319	0.350531746	3273484
X3631498	LARP6	0.52547447	-0.511327446	0.117144479	0.189080458	3631498
X2740005	LARP7	0.943441912	0.267952143	0.008227712	0.033432822	2740005
X2879927	LARS	8.48E-05	-0.011556789	2.85E-06	0.000119409	2879927
X2620538	LARS2	0.007635406	0.200341937	0.043889635	0.102562408	2620538
X4010860	LAS1L	0.094307326	0.03658414	0.400244781	0.38537074	4010860
X3719980	LASP1	0.000378077	-0.031635678	0.00148118	0.010405283	3719980
X2434716	LASS2	0.197161767	0.084954475	0.029732969	0.079129708	2434716
X3819401	LASS4	0.07454152	-0.109677212	0.022826128	0.066412219	3819401
X3454296	LASS5	0.754637942	0.160144152	0.123273313	0.194846529	3454296
X2514122	LASS6	0.201763858	0.251574255	0.428377994	0.39966053	2514122
X3654956	LAT	0.682804793	0.098930746	0.00855851	0.034136605	3654956
X3008164	LAT2	0.026019069	-0.020991693	0.831825332	0.55118627	3008164
X2978989	LATS1	0.890604206	0.069360144	0.272749158	0.311943062	2978989
X3504526	LATS2	0.66321729	0.068605463	0.209103513	0.26769585	3504526
X2375795	LAX1	2.70E-05	0.025048853	0.001522402	0.010560519	2375795
X2475678	LBH	0.866149156	0.03267735	0.878520559	0.566280408	2475678
X2458289	LBR	0.599167116	0.169454483	0.006070367	0.027520444	2458289
X2560178	LBX2	0.567619302	-0.063360092	0.267643601	0.308867245	2560178
X3599280	LBXCOR1	0.639335659	-0.023355065	0.823656593	0.548924397	3599280
X3996029	LCAP	0.507401352	-0.037626063	0.101093263	0.172910566	3996029
X3696035	LCAT	0.04639854	-0.091502412	0.025974758	0.072397585	3696035
X2359439	LCE1D	0.813967488	-0.214263064	0.311846412	0.336380983	2359439
X2359377	LCE2A	0.083055667	-0.114947599	0.231852937	0.283505153	2359377
X2435745	LCE3A	0.365237701	-0.058195364	0.287141633	0.32156493	2435745
X2359329	LCE3B	0.870043289	0.092996834	0.937209684	0.581440059	2359329
X2328841	LCK	0.051460634	0.05955905	0.788982618	0.53794913	2328841
X3653619	LCMT1	0.239340653	0.053460868	0.167596441	0.234880293	3653619
X3621140	LCMT2	0.111629698	0.12702878	0.066769379	0.133192747	3621140
X3194986	LCN12	0.692994185	0.061563082	0.735762347	0.521083953	3194986
X3259631	LCOR	0.126140407	0.084491065	0.004090719	0.021026759	3259631
X2762500	LCORL	0.003619729	0.059622982	0.056023282	0.119229024	2762500
X3512874	LCP1	0.921314543	0.03697177	0.713251528	0.512645203	3512874
X2886595	LCP2	0.014330343	-0.090122932	2.55E-05	0.000594987	2886595
X3304215	LDB1	0.000143301	-0.143420177	1.91E-06	9.09E-05	3304215
X3322775	LDHA	0.003939785	0.031347022	0.29791157	0.328159035	3322775
X3446868	LDHB	0.54353039	0.017594227	0.271179642	0.310864963	3446868
X3821015	LDLR	0.006970809	0.113111125	0.004543783	0.022340008	3821015
X3326950	LDLRAD3	0.509071734	-0.189225466	0.428002738	0.399423191	3326950
X2326018	LDLRAP1	0.456803006	-0.242248463	0.718606926	0.514724246	2326018
X2781138	LEF1	0.044823971	0.215425364	0.739827284	0.521938199	2781138
X2458580	LEFTY1	0.735702784	-0.026082103	0.854119646	0.559211197	2458580
X3420079	LEMD3	0.002564896	0.064779374	0.000343252	0.003707194	3420079
X2360498	LENEP	0.588031485	0.054406374	0.959437381	0.587223635	2360498
X3871043	LENG3	0.084060543	-0.058072892	0.058346032	0.122632709	3871043
X3841474	LENG8	0.447006276	-0.163746048	0.051218479	0.11276421	3841474
X3870883	LENG9	0.009844124	-0.080627845	0.981132663	0.592245141	3870883
X3624362	LEO1	0.669636621	0.404880229	0.777463336	0.533855157	3624362
X2409004	LEPRE1	0.002130085	-0.028214601	9.53E-05	0.001451844	2409004
X2710474	LEPREL1	0.423053198	-0.642856214	0.087237953	0.157802416	2710474
X3092276	LEPROTL1	0.725597825	0.165662665	0.321066846	0.341944758	3092276
X2757427	LETM1	0.047916195	-0.087569169	0.072954989	0.140882676	2757427
X3414776	LETMD1	0.38257863	-0.139566513	0.549211895	0.453753384	3414776
X2987544	LFNG	0.215942155	-0.008709673	0.111090059	0.183185289	2987544
X3944882	LGALS1	0.060390535	-0.112207909	0.074886894	0.143370671	3944882
X3536706	LGALS3	0.004146778	0.079395011	0.703483065	0.509480824	3536706
X3772719	LGALS3BP	0.097750571	0.87612975	0.031420222	0.082299903	3772719
X2386867	LGALS8	6.92E-05	0.171752772	0.001948416	0.012453478	2386867
X3577078	LGMN	0.005011713	0.009101037	0.177127404	0.242697935	3577078
X2452859	LGTN	0.866391593	-0.143748762	0.804644635	0.542780342	2452859
X3510450	LHFP	0.351687802	-0.273350174	0.004343676	0.021795927	3510450
X2863885	LHFPL2	0.006328727	0.022491539	0.623682838	0.481464701	2863885
X3017354	LHFPL3	0.021943994	0.021579692	0.398205012	0.384342156	3017354
X3269065	LHPP	0.860068831	0.110457394	0.444785433	0.40684134	3269065
X3719329	LHX1	0.650172982	-0.04861575	0.763506374	0.529867799	3719329
X3188656	LHX2	0.22509662	-0.316527594	0.573689366	0.463040639	3188656
X3229741	LHX3	0.667281883	-0.030062707	0.686820079	0.504229798	3229741
X3224220	LHX6	0.318199809	0.018205895	0.979391693	0.591924578	3224220
X2724338	LIAS	0.890871944	0.165171533	0.608443139	0.475590071	2724338
X3866898	LIG1	0.250066101	-0.054490323	0.157729615	0.225634741	3866898
X3718401	LIG3	0.887200708	0.020616848	0.736706631	0.521243338	3718401
X3524999	LIG4	8.45E-05	0.314131121	0.018505335	0.057445855	3524999
X3841574	LILRB1	0.106599114	0.290872202	0.238836119	0.288463136	3841574
X3841621	LILRB4	0.285174428	0.224654084	0.010935714	0.040091156	3841621
X3454331	LIMA1	0.613484941	-0.044877782	0.005651703	0.026138361	3454331
X2620641	LIMD1	0.367749083	-0.045120158	0.469564055	0.418002021	2620641
X3766269	LIMD2	0.363323351	-0.088821491	0.377046397	0.372994891	3766269
X3893642	LIME1	0.022710229	-0.296885942	0.032741014	0.084666905	3893642
X3008108	LIMK1	0.005841451	0.005558557	0.353165589	0.359613794	3008108
X3942838	LIMK2	3.28E-05	0.054375664	0.003346317	0.018430269	3942838
X2499053	LIMS1	0.887268157	0.079378055	0.323514414	0.343101123	2499053
X2574984	LIMS2	0.393663847	-0.039484718	0.612884054	0.47742297	2574984
X3830789	LIN37	0.589830932	-0.04511784	0.441190006	0.405572469	3830789
X2775858	LIN54	0.539871614	0.174498044	0.338070567	0.350864029	2775858
X3463727	LIN7A	0.912715277	-0.101135729	0.782487579	0.535336726	3463727
X3367183	LIN7C	0.900891506	0.271797434	0.294404378	0.325953376	3367183
X2565369	LINCR	0.000325444	-0.005895758	0.000543784	0.005175159	2565369
X2435251	LINGO4	0.708489501	-0.013002829	0.403757826	0.387257036	2435251
X3641871	LINS1	0.914987539	0.126011371	0.932911233	0.580528441	3641871
X3299585	LIPA	1.67E-06	0.083516573	0.000210653	0.002538825	3299585
X3863606	LIPE	0.773591551	-0.109700273	0.756411238	0.527434527	3863606
X3787855	LIPG	0.003312846	0.327035409	0.000519977	0.005043096	3787855
X2708855	LIPH	0.441922367	0.82596297	0.990500261	0.59414994	2708855
X3680434	LITAF	0.000366972	-0.047055216	5.01E-05	0.000934233	3680434
X2356142	LIX1L	0.082947749	0.145234312	0.93207942	0.58026834	2356142
X3949017	LL22NC03-5H6.5	0.096085623	0.40735848	0.54598225	0.452052365	3949017
X3713133	LLGL1	0.003329432	-0.077089095	0.094117504	0.165843284	3713133
X3734903	LLGL2	0.319593675	0.040870945	0.063811167	0.129242356	3734903
X3810472	LMAN1	0.452112759	0.042538507	0.943214332	0.583056121	3810472
X2888698	LMAN2	0.02080188	-0.019891582	0.018602629	0.057631513	2888698
X2565484	LMAN2L	0.08133287	0.098204405	0.032216685	0.083606773	2565484
X3081624	LMBR1	0.210534954	0.151956606	0.007164003	0.030598932	3081624
X3453774	LMBR1L	0.121003789	-0.129352514	0.11904115	0.191006835	3453774
X2960010	LMBRD1	0.386015586	0.226137495	4.93E-05	0.000933162	2960010
X2609347	LMCD1	0.066261428	-0.201559102	0.107797862	0.180072837	2609347
X3675462	LMF1	0.212889962	0.048188747	0.981718411	0.592369242	3675462
X3965936	LMF2	0.00078936	-0.137035166	0.002996717	0.016920804	3965936
X2361279	LMNA	0.004097123	-0.180372262	0.016955679	0.054076085	2361279
X2827185	LMNB1	0.127406209	0.203127176	0.013656022	0.046622656	2827185
X3845909	LMNB2	0.261678103	-0.052567947	0.481761933	0.424241182	3845909
X3368814	LMO2	0.6557051	-0.2014678	0.270236681	0.310618536	3368814
X3446137	LMO3	0.660438445	-0.870667014	0.974709333	0.590240951	3446137
X2345286	LMO4	0.925383411	0.248010724	0.095320546	0.167030361	2345286
X3494137	LMO7	0.002983367	-0.246546329	0.06955986	0.13679947	3494137
X3014159	LMTK2	0.0495845	-0.079563399	0.114033416	0.185714965	3014159
X2821417	LNPEP	0.602243251	0.181992211	0.064377747	0.129984753	2821417
X2821413	LNPEP	0.050331736	-0.00945128	0.209030549	0.267646382	2821413
X3507003	LNX2	0.232123811	0.153696718	0.880692377	0.566655422	3507003
X2502952	LOC100125918	0.527151992	-0.118432485	0.339944498	0.351844939	2502952
X3795184	LOC100127994	0.002526371	0.040807456	0.572922631	0.462761896	3795184
X3907786	LOC100128167	0.633386366	-0.082922453	0.009757706	0.037152385	3907786
X3886294	LOC100128170	5.19E-07	-0.029626761	0.002959874	0.016749155	3886294
X3289031	LOC100128188	0.242488128	0.186276208	0.182107712	0.246490038	3289031
X2845973	LOC100128216	0.005312371	0.13271086	4.04E-05	0.000808009	2845973
X3274640	LOC100128356	0.957011254	-0.069988723	0.741199659	0.522342457	3274640
X3377669	LOC100128383	0.864673144	-0.099137	0.706923186	0.51092828	3377669
X3144973	LOC100128414	0.980182682	0.257096251	0.319573947	0.341130111	3144973
X2391255	LOC100128425	0.323422481	-0.014346203	0.452458074	0.410413392	2391255
X2812690	LOC100128443	0.164642016	-0.044252772	0.081027891	0.150676652	2812690
X3645816	LOC100128510	0.042508224	0.095608222	0.00962508	0.036863407	3645816
X3645836	LOC100128510	0.552167529	0.14772839	0.513730555	0.438304734	3645836
X2318170	LOC100128518	0.775320207	-0.093659829	0.997891583	0.595811787	2318170
X2933175	LOC100128551	0.097270915	0.348786847	0.007584828	0.031695893	2933175
X3633460	LOC100128562	0.174554731	0.106821023	0.655365914	0.492946355	3633460
X3071630	LOC100128576	0.119837	0.035455454	0.025911964	0.072317404	3071630
X3890870	LOC100128608	0.066977263	0.153353976	0.006450118	0.028658894	3890870
X2375212	LOC100128726	0.449419309	0.03148675	0.172492605	0.238950609	2375212
X2365933	LOC100128751	0.06606289	0.076006384	0.412351699	0.392075663	2365933
X3479181	LOC100128843	0.643577508	0.018111116	0.003876534	0.020273786	3479181
X2799030	LOC100128907	0.849673934	-0.017786692	0.626982606	0.482263211	2799030
X2713095	LOC100128950	0.281953794	0.040015541	0.66680739	0.497258159	2713095
X4042392	LOC100128968	0.090031181	-0.133700425	0.570989933	0.462014389	4042392
X2321466	LOC100129042	0.071684093	-0.118596474	0.189055815	0.252260204	2321466
X3355145	LOC100129068	0.00154698	0.019000328	0.008586812	0.034179555	3355145
X3688112	LOC100129076	0.985052381	-0.056118513	0.689416383	0.504923973	3688112
X3641560	LOC100129079	1.61E-05	0.152267059	0.007072832	0.030420365	3641560
X3765689	LOC100129112	0.073128852	0.072776573	0.015921838	0.051774145	3765689
X3759587	LOC100129115	0.5938707	-0.069219516	0.717925668	0.514540417	3759587
X2337285	LOC100129188	0.476412996	0.001275422	0.988966535	0.594146364	2337285
X2587520	LOC100129312	0.591161875	0.081103197	0.933824291	0.58060641	2587520
X2941784	LOC100129322	0.003352126	0.263527751	0.006455673	0.028667241	2941784
X3755316	LOC100129395	0.166135627	0.027721286	0.565249043	0.459418858	3755316
X3285926	LOC100129482	0.105337867	0.115600937	0.003944876	0.020452878	3285926
X3737677	LOC100129503	0.419847182	0.131703392	0.111043378	0.183185289	3737677
X3603618	LOC100129540	0.953759818	-0.022209576	0.917342756	0.576127812	3603618
X2805463	LOC100129608	0.236033714	-0.034218538	0.09450993	0.166095138	2805463
X3290746	LOC100129721	0.288422454	0.004136883	0.539206177	0.449112487	3290746
X3320251	LOC100129827	0.028068619	-0.083110304	0.227014114	0.280050258	3320251
X3092415	LOC100129846	0.0029293	0.505308758	0.146134168	0.215686628	3092415
X3739679	LOC100129974	0.050300983	0.148420695	0.953847265	0.585874047	3739679
X2320581	LOC100130069	0.203591436	-0.104612012	0.105608611	0.177365666	2320581
X3108072	LOC100130101	0.804822082	0.058519046	0.769664268	0.531832508	3108072
X3886889	LOC100130157	0.001448687	0.020150915	3.56E-07	2.75E-05	3886889
X4030063	LOC100130216	0.159402053	0.06870089	0.967805973	0.589075688	4030063
X3439836	LOC100130219	0.270021738	0.031482207	0.491644394	0.428761438	3439836
X4035017	LOC100130224	0.762844608	-0.008803701	0.779902905	0.534590159	4035017
X2942306	LOC100130357	0.879189216	-0.055516294	0.754107193	0.526534202	2942306
X3697218	LOC100130369	0.680245557	0.06185017	0.642382798	0.487815334	3697218
X3832256	LOC100130414	0.446961804	-0.162932356	0.395768973	0.382592278	3832256
X3823982	LOC100130442	0.238599048	-0.226491082	0.222863971	0.277439028	3823982
X2838042	LOC100130486	0.222337987	0.424620671	0.150795242	0.219746312	2838042
X3115504	LOC100130526	9.55E-16	-0.235016055	3.77E-15	2.94E-11	3115504
X2452069	LOC100130573	5.95E-06	-0.122913576	6.01E-06	0.000201833	2452069
X3726325	LOC100130580	0.044331803	-0.103911629	0.081733376	0.15174663	3726325
X2405992	LOC100130633	0.266432419	0.051064611	0.31043259	0.33557805	2405992
X3725256	LOC100130740	0.877453624	-0.029858087	0.392768826	0.381127946	3725256
X3738629	LOC100130790	6.83E-05	-0.244180909	0.001269175	0.009443417	3738629
X3522225	LOC100130808	1.04E-09	0.008157144	3.94E-05	0.000793093	3522225
X3739867	LOC100130876	0.244454134	-0.081370998	0.502867902	0.433608566	3739867
X3707596	LOC100130950	0.052145225	0.02272759	0.884078137	0.567425895	3707596
X2861952	LOC100130998	0.786522248	-0.038762664	0.893817021	0.569854255	2861952
X3590709	LOC100131005	0.504460025	-0.050539523	0.126973385	0.198378242	3590709
X2602901	LOC100131015	0.040366598	0.058862241	0.001025737	0.008135433	2602901
X3036985	LOC100131018	0.61265469	-0.034489287	0.623724444	0.481464701	3036985
X2506903	LOC100131030	0.837896512	-0.150416081	0.191554883	0.253857192	2506903
X2323603	LOC100131053	0.97997613	-0.090910862	0.102327752	0.174295653	2323603
X3416996	LOC100131058	0.048055202	-0.10480812	0.734774524	0.520776475	3416996
X3118818	LOC100131062	0.005425764	0.19747854	0.20730985	0.266493389	3118818
X3772090	LOC100131096	0.787689599	-0.028270484	0.044980084	0.103718133	3772090
X3147726	LOC100131102	0.302087806	0.118926006	0.959710798	0.587223635	3147726
X3062193	LOC100131162	0.022557017	0.142978121	0.041687754	0.09920796	3062193
X3814701	LOC100131178	0.020758376	-0.018656943	0.089588272	0.160191299	3814701
X3922037	LOC100131190	0.006672859	0.110235887	0.050835277	0.112199382	3922037
X3286393	LOC100131195	0.331188675	0.006042065	0.092224717	0.163553474	3286393
X3226160	LOC100131355	0.047654169	-0.076523321	0.152126992	0.220902637	3226160
X2471919	LOC100131373	0.253895925	-0.014780458	0.104977037	0.176908337	2471919
X3773742	LOC100131419	0.00120747	-0.092632497	0.014789014	0.049252455	3773742
X3035464	LOC100131589	0.001377095	-0.052377183	0.007156026	0.030598932	3035464
X2392584	LOC100131742	1.21E-06	-0.11936932	0.003734316	0.019749258	2392584
X2802398	LOC100131749	0.111751796	-0.042441353	0.008412625	0.033814167	2802398
X3756193	LOC100131821	0.687972104	0.133763783	0.708257012	0.511500961	3756193
X2779638	LOC100131829	0.961131876	0.480988424	0.415065745	0.393132013	2779638
X3947986	LOC100131861	0.001076178	0.011148927	0.003638536	0.019508496	3947986
X2984884	LOC100131869	1.14E-05	0.241257755	0.001110482	0.008633356	2984884
X3155937	LOC100131910	0.02397254	-0.11387658	0.022966962	0.066650714	3155937
X2676471	LOC100132069	0.049343124	0.124452101	0.103981896	0.17588375	2676471
X3820177	LOC100132474	0.010804652	0.007712333	0.006589085	0.029093991	3820177
X2431112	LOC100132495	0.046787968	-0.256547153	0.739404647	0.521764994	2431112
X4053641	LOC100132503	0.333950409	-0.348830574	0.410170131	0.390811486	4053641
X3552729	LOC100132532	0.576296107	0.025714562	0.930877944	0.580003741	3552729
X3294159	LOC100132742	5.87E-07	-0.017791898	0.000200054	0.002441502	3294159
X3807487	LOC100132742	0.223872387	0.095232246	0.455300586	0.411869709	3807487
X3048373	LOC100132763	0.951893983	-0.068655999	0.099876173	0.171592478	3048373
X3893033	LOC100132911	0.42917352	0.156629578	0.72562168	0.517119944	3893033
X2662956	LOC100133039	0.00530592	0.000624433	0.060795578	0.125921978	2662956
X3855538	LOC100133072	0.023447005	-0.25524918	0.223082984	0.277604916	3855538
X3722417	LOC100133166	0.006058119	0.004898845	0.004895913	0.023668366	3722417
X3923257	LOC100133197	0.51908796	0.017547284	0.350914922	0.358555061	3923257
X3735847	LOC100133227	1.30E-07	-0.084577306	7.94E-05	0.001273351	3735847
X2378121	LOC100133233	0.052583043	0.091154557	0.004130832	0.021122077	2378121
X3460593	LOC100133322	0.00301953	0.16747336	0.012434714	0.043676893	3460593
X4030371	LOC100133431	0.111270322	0.075533891	0.318443481	0.340498288	4030371
X3090053	LOC100133914	4.11E-05	-0.144775989	8.61E-05	0.001339826	3090053
X2327418	LOC100133916	0.577676305	-0.004399291	0.9955567	0.595146821	2327418
X3767053	LOC100134130	0.57275123	-0.080020395	0.417319231	0.394076629	3767053
X3759849	LOC100134130	0.1467556	0.0947801	0.971853704	0.589673835	3759849
X3336951	LOC100144415	0.003562281	-0.048231707	0.181603707	0.246064119	3336951
X3751524	LOC116236	0.205163153	0.059891884	0.601799514	0.473529551	3751524
X2845342	LOC116349	0.425286698	-0.050385503	0.358299289	0.362517934	2845342
X3645359	LOC124220	0.739265033	-0.083100979	0.475639885	0.420989502	3645359
X3655806	LOC124446	0.574732177	0.037298396	0.943531685	0.583089035	3655806
X2451958	LOC127841	0.504727168	-0.034514624	0.190007859	0.252881451	2451958
X2576281	LOC130074	0.739028219	-0.032770263	0.103282619	0.175187721	2576281
X2509988	LOC130576	0.100730475	-0.211807989	0.437318377	0.403770034	2509988
X2848233	LOC134145	3.98E-05	0.229531233	0.000108275	0.001583375	2848233
X3333999	LOC144097	0.492991986	-0.021262608	0.747981517	0.524464303	3333999
X3542847	LOC145474	0.075200659	-0.008662805	0.407629111	0.389516874	3542847
X3850501	LOC147727	0.341154712	-0.007463078	0.47479606	0.420576801	3850501
X3840857	LOC147804	0.150546633	0.035105512	0.207718438	0.266586843	3840857
X3963973	LOC150383	0.057255137	0.030364037	0.01328575	0.045858622	3963973
X2565011	LOC150763	0.798257301	0.00300359	0.982707263	0.592508396	2565011
X3381607	LOC150786	0.27798485	0.055720696	0.569122	0.461220848	3381607
X2573232	LOC151146	0.755658482	0.002163934	0.013729547	0.046771287	2573232
X2659676	LOC152217	0.519469831	-0.035296542	0.668625951	0.497859814	2659676
X2831209	LOC153095	0.007334244	0.141887914	0.541576473	0.450379853	2831209
X2873897	LOC153277	1.36E-07	0.161110814	3.22E-06	0.00013076	2873897
X2866576	LOC153364	0.6052444	0.011484178	0.2595514	0.303572082	2866576
X2890326	LOC153811	0.186043898	0.027836984	0.65071434	0.49115314	2890326
X2928874	LOC153914	0.57229614	0.071495544	0.221958944	0.276924603	2928874
X3220846	LOC158402	0.001435095	0.006865013	0.000314815	0.003457526	3220846
X3765167	LOC162632	0.04487304	0.120821806	0.030234969	0.080083053	3765167
X3748400	LOC162632	0.759753448	0.029111282	0.50064916	0.432671523	3748400
X3849549	LOC162993	0.704792112	0.070582054	0.976965828	0.590973981	3849549
X3969396	LOC170082	0.027421366	0.218897818	0.128253522	0.199857711	3969396
X3402978	LOC171220	0.241490204	0.129945794	0.333492197	0.348278746	3402978
X3393200	LOC196266	0.001915	0.027308097	0.001572886	0.010778812	3393200
X3838809	LOC199800	0.165647156	-0.028109719	0.869370005	0.563377689	3838809
X2650538	LOC200830	0.096234777	0.176440522	0.001768971	0.011689813	2650538
X3747638	LOC201164	0.194319545	-0.014158046	0.471169869	0.418410372	3747638
X3971329	LOC203411	0.968600122	0.1887725	0.842024685	0.555067374	3971329
X3748026	LOC246315	0.093795879	-0.115667996	6.11E-05	0.001074499	3748026
X3225096	LOC253842	0.224112336	-0.393662316	0.416217996	0.393496714	3225096
X2845351	LOC25845	0.071144745	-0.128266647	0.759069877	0.528437791	2845351
X2522094	LOC26010	0.227668416	0.185092773	0.245917809	0.293525767	2522094
X3326842	LOC283270	0.430561982	0.342117466	0.13456634	0.206060571	3326842
X3364525	LOC283278	0.767688527	0.113908208	0.666117373	0.497053777	3364525
X3667093	LOC283922	0.974171288	0.088895416	0.999369255	0.5961007	3667093
X3741075	LOC284009	0.175275446	0.313410677	0.258257	0.302693773	3741075
X3836057	LOC284352	0.597862253	-0.083062324	0.155250722	0.223201246	3836057
X3837836	LOC284356	0.063376176	0.032385833	0.57285867	0.462759369	3837836
X3869396	LOC284371	0.391100628	0.03323569	0.244155201	0.292271949	3869396
X2464484	LOC284702	0.000894146	0.181919307	0.007934634	0.032702028	2464484
X3950974	LOC284939	0.169919359	-0.011594154	0.92035212	0.576992476	3950974
X2676636	LOC285398	0.038597632	0.114252208	0.121079581	0.192883633	2676636
X2807862	LOC285636	0.993658614	0.096760674	0.381928738	0.375795846	2807862
X3157844	LOC286126	0.559358483	-0.048145543	0.458817317	0.41342032	3157844
X3154398	LOC286167	0.08270413	0.008708598	0.180100908	0.245004296	3154398
X3475350	LOC338799	0.20707111	-0.090686619	0.418256931	0.394515542	3475350
X3675266	LOC339123	0.414114209	-0.117200455	0.141008842	0.211492727	3675266
X2404958	LOC339483	0.229074206	0.047444223	0.879754488	0.566446095	2404958
X3977611	LOC340602	0.695490498	0.013400295	0.798373024	0.540878161	3977611
X3860491	LOC342892	0.823660639	0.136047907	0.110235105	0.182565023	3860491
X3832865	LOC342897	0.451534869	-0.064299004	0.084347348	0.154611879	3832865
X3110999	LOC346887	0.963176027	0.112420502	0.266620101	0.308245768	3110999
X4041300	LOC348262	0.689885271	-0.036337332	0.725733863	0.517119944	4041300
X3872678	LOC350615	0.812809203	-0.047061176	0.666730446	0.497258159	3872678
X3503976	LOC374491	0.008153106	0.321404256	0.101314364	0.173174781	3503976
X3837664	LOC374920	0.967692979	0.050597036	0.537101633	0.448593958	3837664
X3612166	LOC376475	0.180674449	-0.155216374	0.045917362	0.105264764	3612166
X2374700	LOC376693	0.603365575	-0.050511023	0.338080854	0.350864029	2374700
X3635903	LOC388161	0.405409004	-0.104782156	0.552258163	0.454615729	3635903
X3690034	LOC388272	0.838170468	0.122863552	0.266438255	0.308160337	3690034
X2326846	LOC388610	0.403437936	-0.04698338	0.30630001	0.332866166	2326846
X2674748	LOC389118	0.961307673	-0.044872817	0.874332785	0.565325225	2674748
X2717518	LOC389199	0.761148245	-0.019764422	0.435967717	0.403317611	2717518
X2988459	LOC389458	0.030839749	0.244783426	0.006738472	0.029486458	2988459
X2988499	LOC389458	0.273449757	0.00929749	0.44236998	0.405812604	2988499
X3317071	LOC390387	3.90E-05	0.020805861	0.002039958	0.012807623	3317071
X2544468	LOC391356	0.069157118	0.146081732	0.062918637	0.128368223	2544468
X2539869	LOC392510	0.865261803	0.076911465	0.737343953	0.521365482	2539869
X3676421	LOC399491	0.161844395	-0.091580678	0.307679667	0.333547466	3676421
X3639406	LOC400451	0.667171628	-0.582872374	0.342600275	0.353514469	3639406
X3833214	LOC400696	0.00194234	0.153721331	0.001809161	0.011843624	3833214
X3840194	LOC400713	0.853202674	0.097273054	0.427325259	0.399158179	3840194
X4054639	LOC401010	0.441456546	-0.003476886	0.100196777	0.17179171	4054639
X2724377	LOC401127	0.545904112	-0.097351602	0.732347975	0.519898308	2724377
X2783473	LOC401152	0.816588894	0.434747921	0.432842161	0.4018212	2783473
X3821323	LOC401898	0.980086476	0.140887744	0.090842558	0.161875435	3821323
X3064024	LOC402573	2.54E-05	-0.123445688	0.012139982	0.043088056	3064024
X3023295	LOC407835	0.798206318	0.000739287	0.391808224	0.380748093	3023295
X3846638	LOC407835	0.624780043	-0.112331427	0.991466863	0.594348475	3846638
X3235235	LOC439951	0.106961575	-0.145853238	0.860957574	0.561149609	3235235
X3706219	LOC440396	0.070414459	0.27122318	0.911035015	0.573969198	3706219
X3724698	LOC440434	0.028704805	0.078229663	0.000569764	0.005301759	3724698
X3732721	LOC440461	0.120497928	-0.03868302	0.080588007	0.150028929	3732721
X3966000	LOC440836	0.038711085	0.059790341	0.121871064	0.193508291	3966000
X2481142	LOC440864	0.832657299	0.085174024	0.084856645	0.155101748	2481142
X2570193	LOC440895	0.227595391	-0.03269607	0.813034389	0.545042451	2570193
X2700404	LOC440983	0.107177954	0.133766902	0.224712034	0.278576575	2700404
X2713111	LOC440995	0.20801477	-0.304720195	0.188033451	0.251541687	2713111
X2745712	LOC441046	0.020992641	-0.155305801	0.001208415	0.009139579	2745712
X3227846	LOC441089	0.828182057	0.043387609	0.887077438	0.568026146	3227846
X2828564	LOC441108	0.85115294	0.096786957	0.015894611	0.05170717	2828564
X2995076	LOC441208	0.97033612	0.063724948	0.034010155	0.08658258	2995076
X3007438	LOC441259	0.407433671	-0.281237946	0.094693843	0.16630591	3007438
X3159167	LOC441383	0.318949467	0.069581128	0.433963156	0.402235896	3159167
X3333711	LOC442497	1.32E-07	-0.200996245	7.16E-07	4.56E-05	3333711
X2831591	LOC492311	0.029330634	0.090532715	0.399010174	0.384643185	2831591
X3454740	LOC494150	0.563328542	0.010249523	0.293406871	0.325079757	3454740
X3376023	LOC51035	0.081711526	-0.101340854	0.169701732	0.236428526	3376023
X2556017	LOC51057	0.684646848	-0.035880202	0.739177541	0.521764994	2556017
X2890292	LOC51149	0.846857642	-0.059855833	0.118454135	0.190277967	2890292
X2565634	LOC51252	0.971002121	-0.015659552	0.802605057	0.542331702	2565634
X3861326	LOC541469	0.712388314	0.033853188	0.890821224	0.569037639	3861326
X3422703	LOC552889	0.112185162	0.03372875	0.512791526	0.438204543	3422703
X3633324	LOC554175	0.989466942	-0.010669283	0.139074104	0.209923365	3633324
X3868518	LOC554235	0.653708835	0.017450259	0.674378146	0.499632053	3868518
X3009580	LOC554248	0.682981918	0.136479026	0.314117221	0.337616169	3009580
X3819016	LOC554363	0.570749645	-0.236802024	0.736257579	0.521164421	3819016
X3821079	LOC55908	0.038868905	0.04811076	0.256464336	0.301544473	3821079
X2836665	LOC56755	0.855661026	0.055640764	0.667100307	0.4973442	2836665
X3063337	LOC56854	0.833192889	0.140726612	0.154083801	0.222340682	3063337
X3454821	LOC57228	0.017909206	0.018648731	0.002421583	0.014512056	3454821
X2586744	LOC641768	0.0242508	-0.104570247	0.000535236	0.005132608	2586744
X2319340	LOC642740	0.177715232	0.313211076	0.065105342	0.130810284	2319340
X3735089	LOC643008	0.346897169	-0.025486743	0.168725076	0.235741758	3735089
X3672830	LOC643246	3.24E-05	-0.042112404	0.001601935	0.010871605	3672830
X3281068	LOC643475	1.39E-06	0.173101781	2.66E-05	0.000610183	3281068
X3030873	LOC643641	0.260027649	-0.014330278	0.553146273	0.45462106	3030873
X3302240	LOC644215	0.271507607	-0.153524995	0.007922799	0.032687805	3302240
X3716579	LOC645435	0.292133038	0.258741066	0.491855991	0.42882005	3716579
X3750842	LOC645851	0.098889097	-0.044700681	0.332015453	0.347699586	3750842
X2363992	LOC646470	0.485350337	-0.002030813	0.651163588	0.491349545	2363992
X3506153	LOC646482	0.061020448	0.205951078	0.163687974	0.231273189	3506153
X3634458	LOC646938	0.536100291	0.092356892	0.028276001	0.076638506	3634458
X3642162	LOC652595	0.021458042	-0.02520124	0.064294189	0.129890671	3642162
X3957207	LOC652968	0.018327325	-0.036335679	0.322222308	0.34233884	3957207
X2614120	LOC653232	0.131914262	0.014494273	0.599771859	0.472949797	2614120
X3650762	LOC653786	0.633190166	-0.036679009	0.210749541	0.268744191	3650762
X4054117	LOC727817	0.024741248	0.200979614	0.018723963	0.057806784	4054117
X3504691	LOC728099	0.546393121	0.175678034	0.967654967	0.589075688	3504691
X4013434	LOC728198	5.56E-05	0.034520775	0.027851824	0.076009595	4013434
X2881165	LOC728287	0.557654348	0.015188464	0.220472771	0.276086393	2881165
X3471769	LOC728543	0.037530607	0.070655478	0.152280336	0.220940057	3471769
X4027056	LOC728653	0.026177857	0.030598134	0.137207071	0.208599231	4027056
X3770632	LOC728825	0.080219386	0.134225542	0.357052284	0.361584661	3770632
X4013359	LOC728866	0.00055111	0.188923468	0.001362123	0.009825609	4013359
X3136782	LOC728937	7.81E-08	0.057812041	1.97E-08	2.98E-06	3136782
X3283378	LOC729668	0.524682248	0.051646654	0.064783253	0.130508539	3283378
X3140640	LOC729696	0.013486916	0.139473687	0.060669571	0.125763977	3140640
X2440018	LOC729867	0.222093739	0.026979325	0.011183769	0.040561934	2440018
X2936857	LOC730031	0.925817621	-0.077659476	0.119117621	0.191006835	2936857
X3681705	LOC730092	0.126523473	0.245850537	0.267736215	0.308925775	3681705
X2709486	LOC730139	0.92908042	0.182466103	0.084887527	0.155101748	2709486
X3535922	LOC730432	0.088015088	0.201591277	0.017905858	0.056247563	3535922
X3717052	LOC731788	0.889986821	0.063961699	0.486282002	0.426343827	3717052
X3651509	LOC81691	0.478983746	0.086257644	0.520180445	0.441278649	3651509
X3822501	LOC90379	0.273962148	0.006684731	0.844178369	0.555710458	3822501
X2788800	LOC90826	0.845714971	0.146481565	0.201747931	0.261934479	2788800
X3582745	LOC90925	0.000860168	-0.039468671	0.043901187	0.102562408	3582745
X3840944	LOC91664	0.70045112	0.110628016	0.473276514	0.419755295	3840944
X2531310	LOC93349	0.10651443	0.188420555	1.91E-05	0.000479701	2531310
X2717059	LOC93622	0.547444925	0.009227617	0.74151997	0.522342457	2717059
X3405297	LOH12CR1	0.020068623	0.116105271	0.019994975	0.060530003	3405297
X3847356	LONP1	4.23E-10	-0.127485824	1.09E-06	6.14E-05	3847356
X3659306	LONP2	0.191531933	0.029147314	0.003400441	0.018633705	3659306
X3125001	LONRF1	4.47E-06	0.23853824	2.75E-07	2.19E-05	3125001
X2359646	LOR	0.457551039	-0.004162008	0.577896464	0.464613673	2359646
X3601348	LOXL1	0.623482722	-0.064649427	0.089473638	0.160157659	3601348
X2560286	LOXL3	0.556303054	0.077959825	0.880158743	0.566544655	2560286
X3855856	LPAR2	0.008005264	-0.197919057	0.030225199	0.080083053	3855856
X3442137	LPAR5	0.004660797	0.034412831	0.37056747	0.369087985	3442137
X2454485	LPGAT1	4.37E-07	0.143341944	0.000127572	0.001789156	2454485
X3852586	LPHN1	0.917992994	-0.071980738	0.127480095	0.198970576	3852586
X2469910	LPIN1	0.147045835	0.272668013	0.075995475	0.144705928	2469910
X3821159	LPPR2	0.8306567	-0.082810968	0.128926339	0.200385577	3821159
X2348514	LPPR4	0.677692269	0.042803652	0.482472403	0.424579136	2348514
X3374402	LPXN	0.000424026	-0.002547361	8.98E-08	9.73E-06	3374402
X2789266	LRBA	0.557031937	0.163798449	0.038679044	0.094287449	2789266
X3488602	LRCH1	0.004583299	-0.007250663	0.017580683	0.055591907	3488602
X2659918	LRCH3	0.031333019	-0.127859277	0.00035194	0.003768189	2659918
X3064082	LRCH4	0.764590846	-0.065168971	0.389167231	0.379707956	3064082
X3358425	LRDD	0.000222796	-0.320895893	5.12E-05	0.000946607	3358425
X3831006	LRFN3	0.438386007	-0.089960096	0.990612736	0.59414994	3831006
X3336576	LRFN4	9.09E-05	-0.186046729	0.007969645	0.032794324	3336576
X2680591	LRIG1	0.020985916	-0.057988363	0.925519548	0.578460206	2680591
X2352501	LRIG2	0.035887923	0.025751795	0.380078288	0.374806393	2352501
X3459120	LRIG3	0.696067709	-0.306911044	0.016221002	0.052484315	3459120
X3408505	LRMP	0.140066361	0.175859378	0.206572449	0.265896144	3408505
X3417842	LRP1	0.707272933	-0.087922972	0.871859043	0.56442778	3417842
X3528895	LRP10	0.000482877	0.010447068	7.03E-06	0.000225541	3528895
X3147985	LRP12	0.005477115	-0.14444385	0.012836371	0.044685142	3147985
X3337516	LRP5	0.181784185	0.07978765	0.284559695	0.319759745	3337516
X3955627	LRP5L	0.683153792	-0.099288837	0.512970231	0.438217646	3955627
X3444820	LRP6	0.402819407	-0.270570389	0.989293698	0.594146364	3444820
X2413203	LRP8	0.104676619	0.016996413	0.00131899	0.009630283	2413203
X2758298	LRPAP1	2.78E-05	-0.011384109	7.35E-05	0.00120085	2758298
X2550790	LRPPRC	0.210672018	0.083312953	0.195191354	0.256367187	2550790
X2910680	LRRC1	0.185269124	0.350385637	0.225289367	0.279055048	2910680
X3120699	LRRC14	0.234638542	0.011085221	0.000754067	0.00650445	3120699
X2898746	LRRC16A	0.985469563	0.583584803	0.456739822	0.412549482	2898746
X3293341	LRRC20	0.144633762	-0.076256502	0.168319691	0.235386238	3293341
X3402984	LRRC23	0.29345436	0.00959508	0.390846472	0.380299511	3402984
X3158812	LRRC24	0.186921239	-0.15659978	0.827529053	0.549928306	3158812
X3854954	LRRC25	0.002607535	-0.054891161	0.780153743	0.534590159	3854954
X3272027	LRRC27	1.07E-05	0.062556253	0.000331502	0.003605253	3272027
X3695512	LRRC29	0.066104095	-0.020632174	0.063170814	0.128596308	3695512
X3923764	LRRC3	0.49423475	0.134150917	0.111094101	0.183185289	3923764
X3382698	LRRC32	0.68665561	-0.342559406	0.800504288	0.541858975	3382698
X2659521	LRRC33	9.59E-09	0.03498284	5.35E-06	0.00018962	2659521
X3767230	LRRC37A	0.266591255	-0.349393435	0.741740032	0.522342457	3767230
X2417737	LRRC40	0.682138394	0.177267867	0.235129091	0.285588191	2417737
X2410574	LRRC41	0.070362906	0.033824767	0.020873145	0.062361462	2410574
[truncated: 366,152 more chars]
